# Supplementary material for: A tps1Δ persister-like state in Saccharomyces cerevisiae is regulated by MKT1
Source: PLoS One. 2020 May 29;15(5):e0233779. doi: 10.1371/journal.pone.0233779 (PMC7259636; doi:10.1371/journal.pone.0233779)
Supplement: S1 File — This tab-delimited text file contains the metabolomics data used to produce the heat map in Fig 2. The first row indicates carbon source, strain, and time-point as described in Materials and Methods (0, 0.5, 1, 2.5, 5, 7.5, 10, 15, and 30 minutes). Each data value represents the peak height for each metabolite listed in the first column. (TXT) [file pone.0233779.s001.txt]

compound	glucose_wt-0	glucose_wt-0-5	glucose_wt-1	glucose_wt-2-5	glucose_wt-5	glucose_wt-7-5	glucose_wt-10	glucose_wt-15	glucose_wt-30	glucose_tps1-0	glucose_tps1-0-5	glucose_tps1-1	glucose_tps1-2-5	glucose_tps1-5	glucose_tps1-7-5	glucose_tps1-10	glucose_tps1-15	glucose_tps1-30	fructose_wt-0	fructose_wt-0-5	fructose_wt-1	fructose_wt-2-5	fructose_wt-5	fructose_wt-7-5	fructose_wt-10	fructose_wt-15	fructose_wt-30	fructose_tps1-0	fructose_tps1-0-5	fructose_tps1-1	fructose_tps1-2-5	fructose_tps1-5	fructose_tps1-7-5	fructose_tps1-10	fructose_tps1-15	fructose_tps1-30
lysine	23028.88	22921.61	24721.92	22250.83	17931.75	20387.31	20674.23	25102.08	26628.99	22704.5	18838.24	17736.66	22183.43	22790.82	24911.04	20537.9	28300.17	29906.38	113987.8	123128.4	131970.2	141883.6	119611.3	127378.4	107195.4	146403.5	164572.5	106803.7	109544	113538.5	137988.4	101109.7	112149.5	119190.7	138807.4	109445.8
arginine	132877.8	125068.3	129732.9	126817.3	119361.7	131105.1	127809.8	140773.8	132389.4	106562.6	82197.54	88159.15	97246.29	103224.2	94420.07	104363	104057	108675.6	711414.8	761596.3	845032.8	894816.8	822372.4	862463.8	801776.4	914720.6	871287.5	285135.3	307902	338919.9	348910	254880.5	296551.4	301011.1	336823.3	306562
histidine	47310.16	43689.07	46554.14	47476.53	45245.45	47335.23	52224.48	53492.41	61305.22	60489.16	50663.39	53123.67	53830.82	57023.63	54026.61	60215.25	62122.5	60184.58	377247.3	348640.9	330484	355626.7	357027.2	369708.8	418722.9	465289.1	442608	506447.2	546308.7	477912.2	474464.2	638549.2	549878.9	596633.4	624639.6	808330.1
serine	733758.9	608447.4	715987.5	668894.7	678391.1	836670.9	826012.8	925654.9	903419.1	1127597	804074.5	907378.7	896459.3	920103.3	859150.2	845557	978405.2	911714.5	3454987	3254985	3444831	3851305	3787519	4476705	4425884	4463252	4623706	3020085	2598279	3202419	3067503	2675809	2516880	2688292	2650420	2233232
asparagine	465083.8	433150.7	408173.3	403492.2	408548.8	430731.5	445641.7	484475.3	458923.2	499870.6	373200.6	415612	420309.8	459689.4	437401.7	430861.1	542830.2	465486.2	1907389	1923167	1969260	2254544	1903778	2163478	2040330	2193708	2071973	1104508	935045	1074228	1193552	857200.8	917285	1014883	989284.1	770873.5
alanine	53121.94	29979.84	39432.82	30946.66	28535.46	37067.8	35802.19	45385.04	34661.84	55208.25	25253.75	32616.44	41563.2	48397.38	53836.81	44234.14	76706.32	89882.04	242727.2	178050.8	205119.8	231148.4	173281.3	211161.7	138778.9	171044.7	167617.6	126582.4	71253.34	103696.4	112029.7	79443.16	102999.3	112850.9	167820.1	167056.2
glycine	236760.1	200934.6	217299.8	220055.8	208583.2	249442.9	244380.3	275820.8	274586.2	327415.7	223626.8	239820.3	241032	249866.5	236600.8	221406.8	251580.6	222254.9	1162171	917007.3	965183.7	1025463	1146290	1330810	1257293	1308921	1284146	818411.2	589501.8	696179.9	619772.6	555987.6	530432.2	562710.8	589213	421215.3
glutamine	8188844	7149028	7586758	7790078	6890474	8262384	7891182	8792833	9220449	1.10E+07	7990174	8070892	7845396	8096740	7592206	7100350	8282508	7050348	3.21E+07	2.93E+07	2.86E+07	3.48E+07	3.33E+07	3.81E+07	3.35E+07	3.83E+07	3.84E+07	2.12E+07	1.62E+07	1.81E+07	1.70E+07	1.27E+07	1.36E+07	1.34E+07	1.52E+07	1.07E+07
threonine	1092171	930398.2	966152.4	952588.2	920436.6	1107547	1051289	1110403	1032577	1254334	1006103	1026268	937883.8	899373.3	841943.8	842071	935363.3	721573	5085352	4588478	5076092	5450407	5301654	6215476	5898220	6111738	5173898	3030329	2202450	2456751	2260280	1686134	1900898	1815385	1741886	1197311
citrulline	2535127	2090591	2175535	2227620	2039572	2260172	2339049	2349195	2299140	6067126	4517062	4302986	4209793	4721468	4503376	4231689	4902688	4316955	1.77E+07	1.46E+07	1.58E+07	1.77E+07	1.52E+07	1.70E+07	1.47E+07	1.69E+07	1.51E+07	1.48E+07	1.07E+07	1.23E+07	1.25E+07	9099718	8722810	1.02E+07	1.12E+07	9033757
valine	243726.9	323239.3	318183.4	282565.5	295127.3	290586.3	313414.5	307025.2	315902	299679.6	364337.3	386453.6	378972.1	463776.6	415877	407324.7	462957.2	446792.6	1406686	740666.7	798768.9	815536.9	798105.3	789604.2	726569.6	803436.6	774552.2	1131048	559302.8	546033.8	658160.2	618513.4	651019.2	722568.3	657371.4	658199.9
Acetyllysine	40545.14	49156.62	53230.91	56837.59	55389.56	52532.05	50388.97	60839.89	59139.91	47484.76	55487.83	60964.4	55055.15	59088.21	53316.76	65801.63	54739.36	65851.28	660514.7	636174.1	592136.5	648449.3	664530.8	568412.1	647717.1	582485.4	570659.9	682279.1	678735.8	692511.8	713462.2	615982.2	561889.2	643855	655794.2	613653.7
methionine	7941.58	6570.273	9361.958	6632.892	8415.362	7608.174	9032.911	9916.095	10555.8	10441.81	11127.3	13904.88	23757.58	35000.25	33286.09	40103.21	37599.18	46076.82	122127.6	70471.7	82054.53	76559.32	84100.87	56856.39	69826.85	61621.54	75509.99	189065.6	134836.2	142445	152190.2	312971.9	258827.3	317957.2	321495.7	266393.1
uracil	129.2351	509.912	742.3603	286.5507	170.9355	149.3752	150	143.4099	141.3403	150.1001	1215.599	3624.751	10638.82	16133.3	18535.39	18784.97	21435.77	13904.88	6878.812	21714.78	29161.72	13183.44	9824.042	10867.75	8160.549	5215.875	9149.286	12548.98	33097.17	63119.32	136636.9	191952.1	190076.1	170128.1	138083	85717.49
cytidine	6945.93	7402.625	2050.342	9459.89	7122.055	8395.626	7734.32	9956.044	8478.696	12017.92	9534.187	14146.28	23030.58	24523.72	31337.95	37138.5	46776.62	53827.94	29984.42	18272	26727.38	38359.85	32913.56	35509.03	20527.34	16073.23	25370.67	2306.448	2690.631	3465.799	4380.133	6435.715	13582.99	20196.75	27198.39	30890.37
leucine/isoleucine	37897.54	35774.73	35997.89	30698.79	37056.46	58871.61	58753.59	39834.31	48171.39	62493.85	59910.98	53075.94	63151.44	57396.5	75411.85	67214.31	111978.4	91460.65	578917.7	478460.9	455528	466615	387639.7	472961.4	415450.6	452678.6	497913.9	506095.1	506962.4	579376.6	664615.4	691132.6	675570.6	634865.8	630095	658353.7
hypoxanthine	96.57999	1946.451	4943.428	859.1528	380.2498	135.3076	135.0603	661.9708	121.166	1694.634	1423.925	5236.215	10300.63	10456.61	13418.76	13527.58	12935.97	17543.71	266.7708	19929.76	25813.27	4745.729	2812.395	1350.92	1191.819	643.2652	863.6529	235.1152	7654.682	17479.84	23534.05	25672.3	23210.91	23985.9	27706.57	32494.18
uridine	1185.655	7134.979	9687.733	7583.898	5319.043	3787.404	2193.226	1350.345	1134.397	2079.37	18415.4	43847.89	58643.13	48039.58	51188.67	48687.8	46786.22	50394.18	5478.7	85728.53	100349.5	84807.77	61639.09	34479.01	27660.76	17952.02	21078.87	13742.52	144877.5	173776.7	223191.5	226160.9	224625.1	187512.6	191003.7	172561.5
tyrosine	36119.24	28350.86	39240.83	39091.86	38489.08	41079.37	40414.42	43416.65	44483.44	44715.46	44036.2	49848.76	52750.61	66836.38	59962.74	65014.78	73774.59	80828.35	119965	133531.7	124685.2	157749.9	164263.7	142302.2	178425.5	168156.4	219344.4	148455.5	162696.8	170114.1	162391.6	230544	261498.9	209640.8	254329.7	230880.6
xanthine	767.7188	1078.316	1349.3	597.6064	595.374	486.0301	627.8152	314.1069	913.0583	710.5113	2271.676	8468.546	28544.73	33722.44	31476.49	34945.59	37419.23	37352.82	1416.583	5610.5	2794.962	1477.141	1248.251	1560.084	664.046	1086.16	4284.313	7184.104	17231.58	30579.19	112752.6	102797.9	92292	89652.5	82246.21	61466.36
inosine	559.5654	190331.1	332022.3	212384.9	116332.9	50776.58	30096.66	13675.71	5299.051	47255.2	447161.4	1037495	1311804	1399048	1388254	1447786	1507916	1508973	7650.506	1242817	1558842	1023957	586063.3	228529.7	87299.84	19719.37	26087.07	17585.85	1903435	3019005	4383692	4588202	4009541	4666518	4343846	4307528
aspartate	324428.4	252156	306335	291803.1	307901.5	357182.2	371610.5	359155	370812	331471.3	346133.2	364927.8	327540.1	320263.2	291980.5	303910.6	88626.98	271467.7	1788720	1731242	1637160	1586199	1889550	1663765	1912920	1785158	1990489	1424941	1830968	1521651	1648994	1533992	1410962	1267104	1282338	1265227
guanosine	517.1365	1847.616	2859.22	2658.165	2055.872	1619.829	1323.946	1159.976	1634.844	2788.463	7752.82	13667.42	26835.77	32819.86	34222.84	32633.18	39629.56	36509.18	2204.339	12554.81	18642.72	12946.89	9077.331	5624.01	5478.002	2480.161	2489.076	4171.375	25553.41	40520.83	82990.13	93496.46	98648.52	103851.3	109382.6	114345.4
phenylalanine	22161.93	15248.96	24402.81	28381.45	25343.87	23404.68	23706.9	25087.34	27630.49	30641.61	33092.72	35788.36	36817.92	37941.8	38332.47	38640.29	42919.96	41599.56	105120.3	89670.27	109909.5	111899.5	115840.2	125221.9	113253.8	48440.09	132907.8	126084.4	125200.6	123120	139830.5	140852.4	137323.5	136671.7	132752.5	127033.1
shikimate	645.3116	565.0452	938.8081	971.4814	710.2376	792.2341	527.3113	603.6576	813.0059	1030.301	1902.222	3838.873	5070.632	8396.556	11605.46	14737.89	24157.69	30408.09	6219.41	7003.293	4932.423	5257.367	6041.99	6854.637	7166.453	5335.44	6999.159	5234.401	11884.69	11979.71	4532.4	20037.44	24995.15	36490.87	43980.67	61956.07
hexose-phosphate	2325638	1060232	806410.8	886118.2	920334.3	814028.9	757615.2	821592.1	664484.8	3974816	1495385	1395069	1320148	1391448	1446688	1417234	1523421	1786216	1.35E+07	8539031	1.11E+07	1.33E+07	1.44E+07	1.36E+07	1.41E+07	1.48E+07	1.57E+07	1.21E+07	6924944	5050672	4156462	4599548	4828665	4521801	5367112	6320686
trehalose-6-Phosphate	15674.78	748606.7	1152649	920789.5	516795	287816.3	185181.6	123580.9	62605.43	2847.69	2025.265	2442.074	2579.273	2660.898	2130.571	2177.671	2289.641	3128.192	73753.74	3030237	4843572	3787270	2652024	1948072	1527503	1394305	880156.8	6968.854	7184.711	5747.488	5488.152	5672.209	12580.33	3759.226	422.5916	4804.542
ribose-phosphate	40174.29	60761.97	66560.49	72970.34	74176.89	62424.47	64411.06	65534.77	62379.16	93800.29	112492.7	104427	89695.96	97073.09	93219.43	95029.34	105089.1	114779	414577.7	478290.4	448626.2	503513.5	520168.8	511269.1	513983.8	500099.1	461045	553328.2	651175.9	559351.7	476888.2	516417.2	471670.3	558267.8	607854.2	586597.6
D-sedoheptulose-1/7-phosphate	187178	186104.6	172943.3	179649.5	185843.3	189682.3	192396.4	183167.6	162607.4	352861.5	452291	406025.9	263907.3	279568	286814.4	284332.1	310628	322030.8	1269686	1097660	866491.8	923338.9	983630.4	1004076	1012526	953020	859036.2	1603031	2414187	1885444	1048669	1116239	1048893	1177654	1402136	1283125
sn-glycerol-3-phosphate	36304.05	162359.4	248197	320595.8	297080	259685	219382.3	225727.1	205393.4	199731.7	247698.5	187870.4	143230.6	149785.4	149640.9	145331	128072.6	85331.48	298522.7	951208.4	1211730	1381114	1495269	1167341	1093586	1153972	1360742	548012.9	580447.3	384820.7	347059.2	311198.9	341080.2	371794.7	364693.2	255812.8
tryptophan	9829.284	7987.281	15030.1	12091.19	12135.98	13395.3	12607.62	14258.72	15252.64	17196.03	17678.68	16045.47	15997.55	14398.93	15505.67	16158.52	17516.53	13041.11	83047.24	57569.97	83127.23	73510.14	78267.07	84262.12	75639.71	81711.29	106613.1	80594.45	65617.83	87147.98	83970.91	70224.59	47063.42	61219.31	57882.92	39398.84
3-phospho-serine	1477.918	878.6149	2214.425	2596.198	4175.378	2533.59	2289.66	3366.96	3964.847	2617.655	250	250	250	250	250	250	261.9915	250	24543.27	8789.852	20665.87	21235.84	30503.73	25415.62	24154.1	29419.97	38936.47	27373.96	1283.763	688.2639	500	1332.909	1274.806	612.9773	613.5845	695.7081
pyruvate	743732.8	623602	253320.8	931394.8	950449.9	870673.1	979848.2	1017199	942024	709361.5	441513.1	478062.3	418904.2	402405.6	392693.1	527988.9	393354.7	507862.7	5680454	5600194	6432724	6694310	7746524	5884820	7035710	6335030	7249520	6965772	5403652	4755332	4419860	4932424	4511134	4814454	2664472	5165650
CMP	2915.88	19696.91	4318.291	3934.581	3480.543	5166.412	4494.832	4681.567	4344.82	7633.051	83394.84	86897.3	57091.28	45292.5	47748.71	44493.98	49998.48	53802.36	13414.27	121939.2	15868.07	14140.04	19335.99	15195.67	17043.61	15759.89	17647.99	11648.47	320105.1	301823.4	208245.9	174304.3	136537.8	147893.5	130856	128070.2
dihydroxy-acetone-phosphate	26793.05	59902.35	63267.5	55219.55	52628.22	55706.22	50289.28	59303.2	54241.11	54919.31	117344.9	146239.5	166257.8	168844.9	197233.4	203655	241416.9	193495.9	198097.3	557240.3	487274.7	486920.6	521851.3	444836.5	406761	412903.2	437623.6	335901.8	1062681	1056978	1351587	1619289	1358418	1703530	1781810	2028139
NAD+	125699.8	142967.5	171161.8	171477.9	169753.8	183949.8	190659.1	183221.8	198925.7	245044.1	211173	209133.2	228889.2	236376.6	216943.2	228891.7	249795.7	251394.7	1271508	1030501	1295422	1321251	1182941	1216455	1182612	1244706	1444304	1323733	1122647	1130681	1172903	1197666	1043429	1196526	1328626	1287180
UMP	6728.516	60683.35	10612.67	8441.751	5977.049	7183.883	9169.017	9316.541	8700.065	14784.75	244274.5	310406	181809.8	103333.6	93969.12	82476.7	88736.6	64149.22	33454.36	407872.6	31218.06	40349.84	39389.84	36373.73	46235.07	39288.31	53580.61	37186.44	1797836	1981349	1650296	879673.4	812821.4	812485.2	800849.7	433015.5
IMP	4078.679	146854.3	26532	13610.41	11790.02	8069.604	6856.306	6729.248	6628.634	11726.38	379318.1	238545.2	45088.24	33919.62	25739.32	20144.05	15859.12	15804.38	25817.9	1127186	106666.3	96167.32	58610.42	49434.03	51579.27	59178.3	61025.33	61414.23	1694594	1090826	209872.1	157222.1	103478.3	86096.37	88825.48	90287.62
GMP	4180.073	23550.1	4387.739	5024.581	5105.799	6861.509	8069.587	6744.376	6573.621	14611.63	143855.3	138858.8	31521.16	20026.66	16181.57	12802.22	11224.47	10225.35	16033.71	140045.6	17287.24	23271.5	32836	17289.83	40040.58	36384.7	28907.1	27286.28	736841.8	639732.2	149098.7	89264.98	59687.36	56804.36	49326.91	42664.82
aminoimidazole carboxamide ribonucleotide	5363.429	2685.354	5010.33	21435.21	12125.94	11247.12	9625.238	13233.3	12085.41	10582.28	7244.513	5384.786	2554.431	1447.79	801.976	319.3528	467.6213	207.9711	28597.2	14746.97	14169.52	74276.65	46487.46	42479.66	40633.68	46760.18	56620.39	37925.65	37361.93	27470.48	14751.48	2322.871	2083.309	584.0052	492.4363	500
pantothenate	104182	115813.7	121144.4	122568.4	141787.7	108943.2	113179.1	115554.3	113358.4	119836	147782.3	163024.7	158609.3	143081.3	152964.6	184030.8	153194.2	183280	1068905	967063.2	966137.8	831726.2	1055810	785887.3	997070.5	820523.6	956922.2	2171560	2198739	1982354	2016468	2724109	2180045	2395409	2390208	2920656
AMP	54041.62	153999.8	57716.52	64255.14	69874.32	82851.77	99938.8	109011.5	106445	147884	446989.1	198615.1	81275.12	66424.36	60706.96	57637.72	58108.56	55384.79	169064.1	534967.3	130293.2	144491.1	315999.8	191332	357146.2	338349.2	267049.5	224706.6	1874398	800179	402336.2	303155	264480.4	248170.9	243145.5	228175.9
succinate	33808.68	34901.32	35730.09	30465.2	28910.83	26573.21	25987.23	27216.35	29883.32	32977.88	32053.12	33417.44	35911.48	36779.14	32271.78	33832.3	32207.23	30662.09	123953.1	73294.29	88577.73	82472.38	104111.6	76980.1	93219.44	97810.54	117327.1	220088.3	185791.6	178296.7	196097.5	244004.5	239832.7	246274	243455.9	182649.5
UDP-D-glucose	1333215	1250038	1390981	1004506	871325.8	908447.2	878920.3	941149	953722.8	2649858	2028585	2095446	2201022	2460381	2246570	1961079	2290973	2456454	7079536	5497740	7061760	5616844	4732996	4843654	5234800	5459340	5751320	1.16E+07	8916404	9075973	9695629	9772799	8146834	8904133	9995883	1.05E+07
N-carbamoyl-L-aspartate	2224.476	1226.755	1469.404	1126.414	1942.306	3846.849	3947.362	5107.242	4873.76	3404.596	1035.81	1102.127	822.1326	698.0306	1045.408	937.7573	1196.729	1095.564	31481.38	11423.9	11228.67	11478.91	32826.33	28054.95	34887.71	29821.93	53307.73	15852.17	4347.719	6164.114	6014.408	707.0252	2214.103	2053.681	3255.68	1040.897
fumarate	619.3348	675.5995	491.4566	383.1654	537.962	464.5176	686.2082	1185.226	1618.608	1806.983	956.0952	371.6734	738.5986	1127.077	918.9699	711.3625	983.7148	476.9293	94109.21	72788.87	84126.08	83799.12	59042.35	84575.15	70333.41	111855	88515.59	55602.69	28959.44	19412.27	28826.3	58171.91	40842.71	35673.56	31475.09	39722.47
malate	912.6047	1078.724	648.6797	828.3308	938.437	1018.224	782.8359	1646.411	1686.367	2869.465	1056.726	657.9778	889.7373	1545.208	1186.864	869	1023.883	856	182073.2	170028.5	222257.2	192387.1	120127.1	191836.7	147145.9	245820.3	196030.2	110663.8	64262.14	37945.23	58083.31	110539.3	67455.73	65980.1	60652.27	73812.47
acetylphosphate	600.4056	3270.204	3559.132	2466.807	2265.896	2088.695	1806.659	1794.473	2698.265	3024.703	7160.941	8578.841	15002.75	23638.19	25985.07	30628.35	41216.27	37924.84	2423.854	18172.04	10517.25	13160.95	9993.079	10407.81	8954.98	8786.181	11260.46	7043.393	23620.73	30958.02	40343.2	37041.41	46254.62	44815.27	52162.62	48560.28
3-phosphoglycerate	7124.896	4709.138	10549.38	10762.64	10603.46	12061.09	11093.42	9487.159	11699.07	12829.56	1931.968	1921.985	2209.848	4014.251	5592.099	7542.542	10277.31	8920.084	25566.85	16228.8	35160.27	47083.2	33478.94	44253.02	38062.42	50584.04	40161.88	27477.05	2209.283	2681.762	3028.37	4557.327	4626.356	4369.373	6791.18	5348.912
UDP	25030.57	70784.99	28623.86	47805.19	31611.24	34903.95	37883.39	42095.28	41558.68	56350.66	196951.7	111887.5	73749.96	64127.81	67607.44	59782.61	63087.48	42594.4	120228	222901.8	83900.07	141780.9	106064.8	122899.5	130867.7	135368.7	139595.9	124296.7	622001.8	459935	316724.1	296772.4	303196	312413.6	300271.6	162835.2
GDP	9520.347	15003.81	10562.51	11871.89	13110.32	13519.52	15609.51	14562.79	14448.34	28795.78	23990.19	23254.62	17684.55	16704.86	13557.05	12860.98	9842.831	11402.24	65170.3	89508.91	58103.34	66333.55	92774.4	73454.51	87285.95	87117.87	89439.84	106522.9	94422.34	92881.25	83671.18	61687.17	51487.58	45697.59	46251.5	44537.65
fructose-1-6-bisphosphate	173.4772	954.6523	1215.718	1717.066	1007.746	1040.438	1443.698	1012.945	1171.278	1286.345	4825.743	6551.581	10063.39	8978.264	16930.33	15905.66	20056.66	12060.29	2896.078	16451.23	10305.88	12139.85	16799.8	11476.75	12615.9	12879.23	13010.17	5902.043	57278.69	64174.88	110526.5	160110.8	123263.3	208584.6	217689.5	289583
NADP+	24686.13	18148.67	19417.26	22293.86	22311.78	27676.09	27120.37	28285.66	26051.37	31158.46	13857.41	10403.28	3859.796	4811.242	4938.62	3110.232	2519.937	4070.939	193068.2	151235.4	135515.6	160185.1	173780.2	190954	168881.2	215252.1	227283	165756.7	77644.88	56744.76	29699.01	25926.78	22891.34	20407.34	20887.86	20503.14
ADP	169406.4	194396.3	151562.3	191969.7	233073.5	235240	269785.3	252353.6	273643.4	374197.2	136694.4	87495.07	57461.99	52520.28	44634.05	43595.7	44510.46	41502.34	1563723	1223617	929195.8	1191336	1657993	1352962	1682612	1630657	1567934	1896189	738594.8	604899.8	438803.2	375462.7	412441.1	320015.8	347376.5	358095
NADH	2465.899	2423.908	3114.226	4821.005	3555.044	4407.967	2641.544	5625.267	5159.447	1199.067	1232.845	746.1014	197.1377	0	606.7107	287.2712	293.9389	420.5465	19722.12	18631.24	18672.35	24827.61	28171.85	29501.74	22916.65	27017.56	28518.99	12705.4	14711.04	10990.83	8968.351	7593.311	7758.816	10477.5	7548.596	10848.85
aconitate	29004.66	29357.62	40868.45	38309.12	39855.66	39012.37	40533.55	39778.84	42601.46	42747.47	47531.82	44287.69	42116.16	43442.41	44162.42	47273.54	52920.62	52118.39	94320.02	95939.02	63457.01	86865.88	95265.99	74108.03	83299.77	87920.41	84721.25	88694.62	72998.1	80480.34	97319.03	120266.6	104577	99389.31	107513.9	99906.71
phosphoenolpyruvate	853.0129	460.9126	1123.071	1018.258	655.9628	973.5886	875.2571	1113.192	536.5721	784.9802	343.1444	673.2392	530.4954	555.5407	272.5981	487.5802	487.6858	410.141	6355.993	7046.045	8307.318	11005.77	12501.45	11064.44	9421.401	8635.415	11129.62	6141.272	6323.022	8389.678	4369.089	2252.662	5001.993	3603.464	4670.481	7906.845
2-keto-isovalerate	18103.2	14371.28	16009.36	17453.42	20247.88	20490.19	21739.17	21833.22	23042.16	26495.09	16917.86	13295.81	12703.58	10173.03	11281.41	12903.1	13160.2	14183.07	267808.8	170352.5	167317.8	184755.8	241182.6	210447.5	229904.8	213187.9	248329.2	170669.8	73249.72	40301.48	36747.3	51932	54445.94	51302.62	55794.35	61665.97
2-Isopropylmalic acid	104511	74924.07	91547.56	106588.7	128890.2	122770.2	130530.6	130095.7	157204.9	155602.1	98870	76555.84	74783.59	60801.84	67671.97	84629.46	807.6483	85757.09	2662344	1757828	1719451	1922098	2376396	1914032	2317326	2169436	2447984	1644863	691123.6	386646.1	332815.3	508199.7	494308.2	474133.4	560542.6	600413.4
CTP	29827.64	32146.63	56460.89	69251.9	75048.23	71194.12	63699.61	70798.41	81500.82	75693	7969.561	5528.041	8936.567	11377.63	14759.21	16741.48	15541.01	16267.81	709967.2	503226.6	683287.4	655460.2	768949.3	666469.8	744920.2	701714.2	901811.3	740789.1	53608.25	73842.87	112360.9	134680.2	143144.6	124798.7	134811.4	131334.2
UTP	108498.9	128080.5	183778.7	293513	226644.7	191197.8	199609	206515.8	234269.8	239563	40859.54	29039.18	37869.73	37610.2	40218.59	41477.16	41042.29	33264.62	1942440	1267089	1211220	2320589	1757185	1658517	1678470	1749196	2182884	2259359	521043.5	467836	652529.8	674082.6	694526.3	651968.3	639460.6	496424.9
GTP	29441.92	23801.74	36896.7	57284.29	76439.54	68912.52	71601.3	70545.78	71561.38	92203.54	16604.29	11166.91	9420.335	9195.738	8970.056	10815.28	7125.359	8697.769	638589.8	430254.5	507333.2	678884.6	833166	630915.9	704828.5	723166	920799.2	1041017	139827.7	172178.4	221388.4	265130.1	234129.7	211719.5	206648.1	235601.2
ATP	493586.9	349601.4	520560	672439.6	847095.2	848023.2	893613.6	894502.9	953434.6	1148999	102309.4	40471.78	31203.43	27599.03	24742.38	27549.12	21397.89	25447.29	7877506	3664580	4182803	5665778	7247058	6625786	6524750	6773702	8186474	8809512	594289.2	544437.4	666949.5	780354.3	844346.7	755295.3	794114.5	833747.2
NADPH	3174.551	2047.731	5144.037	1876.568	3122.144	2123.437	3458.646	3046.292	3191.655	2910.633	3523.064	2879.491	4081.997	4001.47	3678.399	3792.226	4452.523	4117.503	12623.09	13375.82	12077.66	12262.98	9945.105	14972.19	7866.251	15150.79	12141.62	20492.11	13626.78	11748.45	11579.45	14983.29	15636.8	12091.58	20423.9	11259.91
2_3-Diphosphoglyceric acid	4596.618	4019.151	5788.259	8087.947	11639.27	9288.605	10174.18	8201.327	11141.77	9268.856	4438.309	3176.57	1451.184	736.9502	846.1644	646.5512	730.4078	836.2287	78027.78	57325.01	56936.47	77902.8	99337.82	81525.46	103416.1	79943.7	95540.31	88344.54	56888.28	42894.57	14634.68	13015.65	8578.129	11806.44	13298.46	12103.75
