# Supplementary material for: A tps1Δ persister-like state in Saccharomyces cerevisiae is regulated by MKT1
Source: PLoS One. 2020 May 29;15(5):e0233779. doi: 10.1371/journal.pone.0233779 (PMC7259636; doi:10.1371/journal.pone.0233779)
Supplement: S2 File — This tab-delimited text file contains the normalized RNA-Seq data used to produce the heat map in Fig 3A. The columns labeled “Brauer” include the chemostat growth rate in the column label. Remaining columns are labeled with the strain, carbon source switch, and time-point as described in Materials and Methods (0, 2.5, 5, 10, 15, 30, 60, 120 minutes). Data values for Brauer columns were downloaded as described in Materials and Methods. Remaining data cells include log2-normalized mRNA levels relative to the time-zero (zero-normalized for each time-course). (TXT) [file pone.0233779.s002.txt]

YORF	Name	Brauer_0.05perHour	Brauer_0.1perHour	Brauer_0.15perHour	Brauer_0.2perHour	Brauer_0.25perHour	Brauer_0.3perHour	WT_gal_glu_0m	WT_gal_glu_2.5m	WT_gal_glu_5m	WT_gal_glu_10m	WT_gal_glu_15m	WT_gal_glu_30m	WT_gal_glu_60m	WT_gal_glu_120m	tps1_gal_glu_0m	tps1_gal_glu_2.5m	tps1_gal_glu_5m	tps1_gal_glu_10m	tps1_gal_glu_15m	tps1_gal_glu_30m	tps1_gal_glu_60m	tps1_gal_glu_120m	WT_gal_fru_0m	WT_gal_fru_2.5m	WT_gal_fru_5m	WT_gal_fru_10m	WT_gal_fru_15m	WT_gal_fru_30m	WT_gal_fru_60m	WT_gal_fru_120m	tps1_gal_fru_0m	tps1_gal_fru_2.5m	tps1_gal_fru_5m	tps1_gal_fru_10m	tps1_gal_fru_15m	tps1_gal_fru_30m	tps1_gal_fru_60m	tps1_gal_fru_120m
YAL038W	CDC19	2.75	2.42	1.88	1.62	1.88	2.03	0	0.264191814	0.842666011	1.569001186	2.063892934	2.162141418	1.627930159	1.830066253	0	0.351489544	0.500644395	0.779888824	1.009973608	1.373454299	1.602243834	0.871913617	0	0.390966754	0.855523373	1.804074441	2.028471463	2.232501808	1.922953514	1.77024498	0	0.423947387	0.515593555	0.692167419	0.764925519	1.118924653	1.40491754	1.455134301
YAR071W	PHO11	6.57	6.62	6.38	6.45	6.41	6.51	0	0	0	0	0	0	0	0	0	0	0	0	0	0	0	0	0	0	0	0	0	0	0	0	0	0	0	0	0	0	0	0
YBR028C	YPK3	1.14	1.3	1.24	1.19	0.95	0.85	0	0.045038272	0.275613022	-0.034447828	-0.058149049	-0.326809783	-0.004293681	-0.07308302	0	-0.501889078	-1.205058626	-1.523890387	-1.626547366	-1.720667935	-1.624187294	-1.173614485	0	-0.285923599	-0.25971658	-0.299668355	-0.41795913	-0.460147722	-0.322127109	-0.21527874	0	-0.716828531	-0.986203511	-1.531875164	-1.774535276	-1.972891126	-1.972891126	-1.899427327
YBR093C	PHO5	6.48	6.64	6.38	6.45	5.86	6	0	-0.345323846	-0.371966978	-0.523040149	-0.352368127	-0.253911499	-0.319469164	-0.071829959	0	-0.406026189	-0.412891057	-0.199479298	-0.09719016	0.061784765	0.204630736	0.85135493	0	-0.114295348	-0.255144652	0.012673863	-0.094909218	-0.08824518	-0.094781938	0.154610239	0	-0.319927571	-0.172239217	-0.29107785	0.165193315	0.201667814	0.361210294	0.414184314
YBR296C	PHO89	5.17	5.38	5.4	5.29	5.38	5.17	0	0	0	0	0	0	0	0	0	0	0	0	0	0	0	0.391426799	0	0	0	0	0	0	0	0	0	0	0	0	0	0	0	0
YDR005C	MAF1	3	2.86	2.66	2.41	1.81	1.3	0	0.086588015	-0.358978203	-0.134935154	-0.20925733	-0.180233743	-0.021783391	-0.072149163	0	0.018899335	0.150621837	0.308571682	0.399881385	0.429648511	0.343492333	0.060536353	0	-0.365249998	-0.482071868	-0.282536478	-0.231744989	-0.11665927	-0.193967672	-0.38143289	0	0.160161906	0.057364573	-0.030315629	0.214575615	0.309660282	0.533108	0.231098172
YDR017C	KCS1	2.53	2.38	2.38	2.25	1.69	1.71	0	0.039340068	0.063246365	0.256438853	0.23321964	0.133749266	0.067071665	0.192625392	0	-0.286355946	-0.288499058	-0.540611506	-0.406841266	-0.790530215	-0.367582798	-0.353617074	0	-0.209275083	-0.232904775	0.044977475	-0.176666164	0.007048207	-0.136075743	0.012426347	0	-0.488664085	-0.680846481	-0.847062588	-0.845540228	-0.630499512	-0.366179557	-0.661941553
YDR050C	TPI1	2.11	2.18	1.9	1.61	1.07	0.95	0	-0.047717645	0.215692051	0.398789316	0.704754613	0.729382853	0.300365153	0.68211651	0	0.371050199	0.623001067	1.073822439	1.206286104	1.663093862	2.077841434	1.441874331	0	0.311965706	0.944732166	1.321566005	1.478623234	1.514161089	1.292986166	1.337545553	0	0.490978466	1.13842491	1.37245087	1.502807746	1.756175439	2.179404474	2.344726059
YDR155C	CPR1	1.2	1.01	1.01	0.93	0.62	0.69	0	-0.121347035	-0.08798314	-0.728914667	-0.999975506	-1.230696278	-0.617903804	-0.116314769	0	0.572934241	0.742692622	1.15145298	1.282293878	1.462018957	1.255489298	0.473914724	0	0.296283545	0.231528327	-0.028189839	-0.495278454	-0.830003536	-0.289515394	0.311584446	0	0.532320458	0.819747322	1.092430772	1.154419341	1.401659697	1.577417469	1.538139258
YDR238C	SEC26	0.64	0.66	0.56	0.68	0.16	0.2	0	0.069780143	0.114519353	0.054962346	0.111898671	0.134832736	0.109812609	0.177462392	0	0.143312824	0.187080192	0.208235296	0.240553541	0.404145407	0.207424531	-0.16711956	0	-0.012668494	0.117065791	0.189359853	0.15570193	0.199412317	0.171432578	0.308203812	0	0.129089186	0.175228646	0.189324328	0.254601841	0.355028493	0.425792733	0.41681409
YDR281C	PHM6	6.64	6.64	6.64	6.64	6.64	6.61	0	0	0	0	0	0	0	0	0	0	0	0	0	0	0	0	0	0	0	0	0	1.214566252	0	0	0	0	0	0	0	0	0	0
YDR481C	PHO8	1.68	1.72	1.56	1.48	1.38	1.18	0	-0.162599638	-0.33888978	-0.397606606	-0.269038149	-0.2006374	-0.092594327	0.07778389	0	-0.265555822	-0.618660222	-0.827392504	-1.051256732	-1.367551092	-1.449069403	-0.956035788	0	0.269699561	0.055683975	-0.042202703	-0.147488985	-0.08516892	0.215670611	0.273675522	0	-0.025634027	-0.175698099	-0.127050209	-0.407051274	-0.448069407	-0.442463446	-0.531666157
YDR483W	KRE2	1.73	1.59	1.47	1.27	1.05	1	0	0.12111886	0.267336922	0.106005688	0.215130677	0.255714365	0.050369359	0.099149459	0	0.265463397	0.104281191	0.250360949	0.067354072	-0.03810995	-0.713342657	-0.718617991	0	0.270145965	0.316535611	0.304815457	0.095635053	0.283766396	0.242491284	0.267746023	0	0.269161401	0.428107805	0.504006173	0.426447053	0.5624819	0.339942598	0.116634228
YER072W	VTC1	4.7	4.6	4.12	4.54	3.75	3.92	0	0.156612233	0.134993966	0.222901101	0.322307699	0.432994623	0.25354429	0.280545483	0	0.343415806	0.189168189	0.312577383	0.543432671	0.411714832	0.07794943	-0.277770972	0	0.15757852	0.052081742	0.188170305	0.336219473	0.082847075	0.090251183	0.107819164	0	0.240266982	0.229160717	0.388282304	0.369358678	0.469571725	0.482934993	0.590412878
YFL004W	VTC2	2.71	2.71	2.79	2.38	2.41	2.02	0	-0.039790515	-0.126244222	-0.095899252	-0.154540902	0.022622904	-0.065773795	0.001298651	0	0.10421554	0.178998888	0.151043845	0.306164958	0.43869037	0.438066279	-0.164757979	0	0.123553505	0.239768424	0.258586364	-0.00414647	0.181830391	0.28319867	0.321178119	0	0.247544415	0.267400489	0.348326689	0.307729496	0.354531613	0.296721396	0.36867169
YGL032C	AGA2	1.7	1.89	1.54	1.58	-0.57	0.06	0	0.045416252	0.1723612	-0.211861195	0.252371972	0.443959433	0.270807143	-0.240556551	0	0.253920968	0.35193381	0.584251054	0.691811617	0.557918138	0.508928103	-0.299561548	0	0.122904871	-0.588786531	-0.7234936	-0.46979501	-0.41436793	-0.427823882	-1.119149398	0	0.272660379	-0.284214567	0.233874951	0.091342535	0.509254768	0.237025468	0.317791503
YGL038C	OCH1	1.48	1.21	1.2	1.01	0.62	0.61	0	-0.714638219	-1.777506387	-1.203414764	-0.41374087	-0.466100137	-0.355476411	-0.567678705	0	-0.252134475	-0.915253291	-1.462494315	-1.641217205	-1.660357241	-1.161809151	-0.489101155	0	-0.519596708	-1.270762497	-0.727261141	-0.350738826	-0.333778812	-0.068629435	0.100506608	0	-0.619310217	-0.673944823	-1.104905701	-1.342313725	-1.667603098	-1.844921773	-1.800549336
YGR233C	PHO81	3.7	3.82	3.53	3.69	3	2.87	0	0.049800207	0.261540159	-0.130717594	-0.028355877	-0.020577813	-0.149636576	-0.10276839	0	-0.076955799	-0.076955799	-0.076955799	-0.076955799	-0.076955799	-0.076955799	-0.076955799	0	0.124891687	-0.021090388	-0.359566149	-0.359566149	-0.35212663	-0.359566149	-0.35379251	0	0	0	0	0	0	0	0
YGR240C	PFK1	1.73	1.56	1.13	0.98	0.88	0.86	0	0.041211303	0.305070696	0.378461911	0.499360589	0.314310378	0.213575021	0.500600431	0	0.273781679	0.17475431	0.140593046	0.081365899	0.057409152	-0.193505498	-0.491941844	0	0.079261227	0.461150391	0.668443528	0.604148434	0.463430004	0.337237513	0.454393527	0	0.316741171	0.438343253	0.455080437	0.407723874	0.471203915	0.337282321	0.24399917
YGR281W	YOR1	1.42	1.15	0.99	0.99	0.84	0.8	0	-0.117741965	-0.287803783	-0.348141752	-0.348141752	-0.348141752	-0.270433884	0.068687183	0	0.01790489	-0.065710164	-0.065710164	-0.065710164	-0.065710164	-0.065710164	0.347244745	0	0.164518461	-0.019194483	-0.139205685	-0.167152364	-0.050867464	0.076358304	0.427682785	0	0	0	0	0	0	0	0
YHR211W	FLO5	1.81	1.75	1.93	2.08	1.64	1.8	0	-0.711885021	-0.643626931	-0.26573486	-0.131662886	-0.065993903	-0.174578996	-0.218666882	0	-0.36962688	-0.670852829	-0.626630062	-0.693043069	-0.349180478	-0.130158368	0.596809098	0	-0.693927277	-0.572735454	-0.189535157	-0.382525318	-0.299522139	-0.279175319	-0.520997705	0	-0.548910047	-0.548910047	-0.548910047	-0.516216727	-0.548910047	-0.548910047	-0.101373167
YHR215W	PHO12	5.34	5.78	5.52	6.03	5.58	6.01	0	0	0	0	0	0	0	0	0	0	0	0	0	0	0	0	0	0	0	0	0.01696692	0	0	0	0	0	0	0	0	0	0	0
YJL012C	VTC4	3.72	4.09	3.7	3.79	3.74	3.49	0	0.171499162	0.400980698	0.23869693	0.316574563	0.309757649	0.177300642	0.344390529	0	-0.000934261	-0.022110713	-0.127291471	-0.251717514	-0.678439661	-0.989331333	-0.921218318	0	0.362383904	0.702334141	0.555458533	0.492469605	0.461074105	0.486691887	0.530698574	0	0.199274355	0.222681534	0.286835307	0.22176062	0.115546678	-0.085234669	-0.291351185
YJL056C	ZAP1	1.48	1.34	1.3	1.33	0.97	0.79	0	0	0.276984926	0.312130743	0.179651173	0.384304052	0.048682599	0.300814881	0	-0.019274913	-0.019274913	-0.019274913	-0.019274913	-0.019274913	-0.019274913	-0.019274913	0	0	0.098891126	0.454776014	0.015683104	0.337448501	0.098608203	0	0	0	0	0	0	0	0	0
YJL117W	PHO86	2.22	2.24	2.1	1.9	2.1	1.96	0	0.199460862	0.271988999	0.106474057	0.29426997	0.153086584	0.109028264	-0.010184268	0	-0.128736534	-0.130819966	-0.305864679	-0.501564027	-1.15723078	-1.306859398	-1.10070255	0	0.137740797	0.298097667	0.211088784	0.288704606	0.167568899	0.163077351	0.226151359	0	0.281896255	0.214869914	0.461532596	0.285445568	0.167407096	0.04887645	0.046610112
YKL073W	LHS1	0.97	0.9	1.16	1.12	0.92	0.94	0	-0.118016327	0.224745868	0.243115858	0.140256454	0.198812888	0.124568969	0.115387947	0	-0.139318857	-0.258210133	-0.03668639	-0.320373376	-0.152998827	-0.651287621	-0.417936621	0	-0.023247502	0.128051698	0.263440298	0.186933984	0.164928538	0.316280976	0.382108389	0	0.050182059	0.095829299	0.082598041	0.109194116	0.055561921	0.047997153	-0.069405979
YLR138W	NHA1	0.83	0.78	0.85	0.93	0.72	0.62	0	-0.249456274	-0.393829688	-0.190871841	-0.002714259	-0.067260868	-0.161729508	-0.376483036	0	-0.346816733	-0.707381435	-0.725795424	-0.815882017	-1.077761678	-0.698357933	-0.153767802	0	0.183620059	0.184894126	0.317679914	0.135605034	0.211375072	0.299351622	0.304191328	0	-0.16226828	-0.272354473	-0.338812697	-0.476373235	-0.771592335	-0.803159599	-0.654861445
YLR249W	YEF3	0.91	0.99	0.85	0.7	0.71	0.58	0	0.345340113	1.068465071	1.134041536	0.962864805	0.875359794	0.506519674	0.318819324	0	0.217475796	0.276505626	0.408254916	0.465716939	0.505619835	0.0723858	-0.554474656	0	0.27489055	1.01126463	1.264689203	0.965865109	1.039394731	0.876968369	0.660491598	0	0.309001274	0.715723666	0.746481944	0.805596945	0.955205117	0.872607866	0.851688597
YLR410W	VIP1	1.96	1.96	1.83	1.64	1.68	1.37	0	0.137521132	0.404702154	0.528451434	0.308119228	0.3640448	0.1812902	0.42904186	0	0.073825433	0.235321566	0.363906392	0.516080452	0.595438167	0.816105002	0.224281118	0	-0.045989491	0.189796113	0.277227779	0.207126856	0.3919317	0.137867293	0.272059518	0	0.056872774	0.190003	0.33303972	0.412540876	0.414324411	0.680172086	0.547513777
YMR195W	ICY1	3.71	3.43	3.28	3.31	2.78	2.95	0	0.136762497	0.168376934	-0.353736401	-0.04487073	0.574007753	0.867467495	1.229204082	0	0.218200162	0.205443906	0.513860766	0.576171941	0.528823155	0.67025523	0.880406325	0	0.832718977	-0.457943622	-0.652388351	-0.383174955	-0.283296651	0.166163159	0.315132052	0	0.565167336	-0.078657259	0.061567953	0.064390318	0.140137748	0.371253702	0.342418264
YMR231W	PEP5	1.07	0.95	0.9	0.96	0.79	0.71	0	0.079625021	-0.033341944	-0.033341944	-0.033341944	-0.033341944	0.089397028	-0.033341944	0	-0.002911305	-0.002911305	-0.002911305	-0.002911305	0.113160625	-0.002911305	-0.002911305	0	-0.014255301	0.18182291	0.089289337	-0.013822557	0.086264917	0.040815379	0.046345529	0	0	0	0	0	0	0	0
YMR266W	RSN1	1.29	1.33	1.7	1.66	1.04	0.9	0	0.879518614	1.912695965	1.984208581	1.308093854	0.397170737	0.344758414	0.621846537	0	-0.024484712	-0.195402653	-0.476368098	-0.411728535	-0.658662176	-0.383808056	-0.160329486	0	1.632409986	1.983144951	1.970908899	1.303893706	0.513309156	0.583215067	0.804356551	0	0.078691616	-0.025767989	-0.114623111	-0.327510523	-0.217640256	-0.437497998	-0.37405449
YNL323W	LEM3	1.07	0.97	0.95	0.65	0.71	0.39	0	-0.207759904	-0.46772261	-0.236786017	-0.176705191	-0.04039382	-0.198448075	-0.103919778	0	-0.159562396	-0.362713233	-0.422591806	-0.974131488	-1.516899256	-1.202500156	-0.853464706	0	0.035760702	0.178298739	0.112624548	0.188356136	0.171995818	0.243794181	0.29807392	0	-0.202766527	-0.216026944	-0.105480226	-0.516302381	-0.677833466	-0.476646212	-0.767345878
YOL130W	ALR1	1.23	1.57	1.52	1.27	1.27	1.04	0	0.339827808	0.695894129	0.96748691	0.839662074	0.812484873	0.501924315	0.408700194	0	-0.337793195	-0.384753732	-0.466457072	-0.550969776	-1.129351893	-0.905392248	-0.55783915	0	0.414757326	0.649131942	0.786914148	0.536575861	0.741708074	0.603508779	0.337057159	0	-0.122718666	-0.198866266	-0.39908253	-0.282158559	-0.550445168	-0.77170424	-0.922603086
YOR163W	DDP1	2.42	2.34	2.05	2.02	1.61	1.43	0	0.138464174	-0.420325604	-0.554264762	-0.655468497	-0.50448375	-0.074552443	-0.047193312	0	-0.044436014	0.12757739	0.264646305	0.303025689	0.210530045	0.157168308	0.014767597	0	-0.212274625	-0.222912165	-1.230786693	-0.443763982	-0.296030063	-0.325173429	-0.167055097	0	0.192767689	-0.037599296	0.126063121	0.000936929	0.179930831	0.30497307	-0.310766636
YOR336W	KRE5	1.25	1.11	0.79	0.97	0.59	0.76	0	0.109838899	0.189500049	-0.117758474	-0.087290611	-0.239589466	-0.079544482	0.071024735	0	0.129007215	0.190223008	0.133811807	0.132841955	0.055509902	-0.365602961	-0.210618015	0	0.192079781	0.117146086	0.215925349	-0.04102592	0.020429216	-0.129740935	-0.021469563	0	0.312339892	0.340368567	0.360150736	0.399072632	0.219438057	0	0.048696547
YOR344C	TYE7	4.07	3.83	3.35	2.98	2.2	1.96	0	2.598865939	2.161083381	1.790738938	1.290042543	0.249534236	-0.144303165	0.598444617	0	-0.29064534	0.036767255	-0.617888058	-0.458925079	-0.799601278	-0.20811334	0.101190194	0	2.326963484	1.882628365	1.372789296	0.828175561	0.206722635	0.065908434	0.489865285	0	-0.069770704	-0.390363846	-0.388182938	-0.608686254	-0.177962083	-0.363446173	-0.608686254
YPL019C	VTC3	5.3	5.56	5.33	5.23	4.99	4.8	0	-0.104542776	0.035010832	-0.256825525	-0.036330003	-0.077942851	-0.126389332	0.082365341	0	0.049281722	0.073973746	-0.192501034	-0.332319358	-0.558393745	-0.827103596	-0.66096663	0	0.031101559	0.327406776	0.092542149	0.004392963	0.147913871	0.177421573	0.358041837	0	0.040306327	0.034556119	0.018102503	0.072496894	-0.096083853	-0.329448596	-0.4548624
YPL110C	GDE1	4.05	4.07	3.95	3.75	3.31	2.96	0	0	0	0	0	0	0	0	0	0	0	0	0	0	0	0	0	0	0	0	0	0	0	0	0	0	0	0	0	0	0	0
YCR098C	GIT1	6.64	6.64	6.64	6.64	6.25	6.33	0	0	0	0	0	0	0	0	0	0	0	0	0	0	0	0	0	0	0	0	0	0	0	0	0	0	0	0	0	0	0	0
