# Supplementary material for: A tps1Δ persister-like state in Saccharomyces cerevisiae is regulated by MKT1
Source: PLoS One. 2020 May 29;15(5):e0233779. doi: 10.1371/journal.pone.0233779 (PMC7259636; doi:10.1371/journal.pone.0233779)
Supplement: S3 File — This tab-delimited text file contains the processed RNA-Seq data used to produce the heat map in Fig 3A and S5 Fig (processing is described in Materials and Methods). Column labels include the strain, carbon source switch, and time-point as described in Materials and Methods (0, 2.5, 5, 10, 15, 30, 60, 120 minutes). Data values are log2-normalized mRNA levels relative to the time-zero (zero-normalized for each time-course). (TXT) [file pone.0233779.s003.txt]

ORF	NAME	WT_gal_glu_0m	WT_gal_glu_2.5m	WT_gal_glu_5m	WT_gal_glu_10m	WT_gal_glu_15m	WT_gal_glu_30m	WT_gal_glu_60m	WT_gal_glu_120m	tps1_gal_glu_0m	tps1_gal_glu_2.5m	tps1_gal_glu_5m	tps1_gal_glu_10m	tps1_gal_glu_15m	tps1_gal_glu_30m	tps1_gal_glu_60m	tps1_gal_glu_120m	WT_gal_fru_0m	WT_gal_fru_2.5m	WT_gal_fru_5m	WT_gal_fru_10m	WT_gal_fru_15m	WT_gal_fru_30m	WT_gal_fru_60m	WT_gal_fru_120m	tps1_gal_fru_0m	tps1_gal_fru_2.5m	tps1_gal_fru_5m	tps1_gal_fru_10m	tps1_gal_fru_15m	tps1_gal_fru_30m	tps1_gal_fru_60m	tps1_gal_fru_120m
YMR056C	AAC1	0	-0.245584045	-0.449099762	-0.353440492	-0.546830163	-0.504478036	-0.445169196	-0.491227667	0	0.288158623	0.453880369	0.817800871	0.907649527	0.941090376	1.134733057	0.716217553	0	0.147180446	0.260993916	0.267050221	0.032920861	-0.177857626	-0.006369984	0.125796392	0	0.292796683	0.639998833	0.949930108	1.015429571	1.164886802	1.415491921	1.52207949
YBR085W	AAC3	0	0	0	0	0	0	0	0	0	0	0	0	0	0	0	0	0	0	0	0	0	0	0	0	0	0	0	0	0	0	0	0
YJR155W	AAD10	0	-0.286044686	0.114406627	-0.188653799	-0.79826024	-0.266269836	0.034264313	-0.373655007	0	-0.466318364	-0.427590723	-0.707032849	-0.561333075	-0.550359206	-0.0080618	0.469777309	0	0.211390376	0.341224638	0.344692484	0.056440721	0.290395584	0.398669602	0.083609745	0	-0.475146533	-0.439109689	-0.414017131	-0.475034027	-0.488171916	-0.41787765	-0.224957765
YNL331C	AAD14	0	-0.037255954	-0.293953792	-0.263400202	-0.045638945	-0.162522466	-0.077535483	-0.144934534	0	-0.660349605	-0.546670176	-0.729931233	-0.820699055	-0.708551633	-0.745202029	-0.155430615	0	0.091385702	0.028557063	-0.228320315	0.096620409	0.122645618	-0.111982507	-0.280194371	0	-0.3418063	-0.520935868	-0.279580498	-0.186710923	-0.288967911	-0.402861699	-0.056525482
YOL165C	AAD15	0	0	0	0	0	0	0	0	0	0	0	0	0	0	0	0	0	0	0	0	0	0	0	0	0	0	0	0	0	0	0	0
YCR107W	AAD3	0	-0.158566819	0.262892888	0.380091483	0.334534056	0.4238248	0.188935756	0.054033299	0	-0.198781234	-0.285516824	-0.176720197	-0.554932158	0.185946101	-0.169673224	0.11945483	0	0.039327892	0.382004268	0.651699017	0.615340171	0.650202515	0.585029318	0.105414171	0	-0.134486421	0.163178616	0.055788236	-0.125518825	0.268248216	0.471638973	0.360961789
YDL243C	AAD4	0	-0.156389016	-0.595046583	-0.675327004	-0.699681066	-0.096871536	-0.484417985	-0.239787483	0	-0.246269258	-0.396618867	-0.436266289	-0.112149042	0.075407661	0.440256662	0.406104399	0	-0.338099499	-0.334829425	-0.203798654	0.142178392	-0.044405093	0.006499426	-0.168234919	0	0.231581245	0.512790546	0.68313937	0.488068601	0.893091353	1.406728548	1.50644823
YNL141W	AAH1	0	1.520103671	2.85958953	2.971715099	2.187924325	1.856958448	1.041236508	0.425637333	0	0.155946312	0.096470294	0.149882082	0.262441212	0.5027996	0.691897771	0.710634707	0	0.841468657	2.117211361	2.253386992	1.68858423	1.527684119	1.125585114	0.399942925	0	0.248562565	0.381993327	0.283529522	0.473505879	0.541904366	0.668239654	1.030002751
YHR047C	AAP1	0	-0.23857568	-0.376046153	-1.146774917	-1.197586108	-0.911136875	-0.595716528	-0.484259272	0	0.048875724	0.233915592	0.266404663	0.357304436	0.463836401	0.316237312	-0.282461564	0	-0.321888958	-0.358603405	-0.844641596	-1.282813612	-0.894754404	-0.595212314	-0.125491401	0	0.290163619	0.477905535	0.54255253	0.48843042	0.810290584	0.894375007	0.899878837
YBL074C	AAR2	0	0	0	0	0	0	0	0	0	0	0	0	0	0	0.182705008	0	0	0	0	0	0	0	0	0	0	0	0	0	0	0	0	0
YKL106W	AAT1	0	0.425727621	1.01740849	0.867878279	0.738185257	0.791023444	0.508032174	0.320882083	0	-1.693422279	-1.693422279	-1.693422279	-1.693422279	-1.693422279	-1.693422279	-1.191753849	0	0.348436037	0.976677451	1.087749718	0.735802282	0.814375728	0.830867462	0.540696244	0	-1.245346034	-1.710624017	-1.92799124	-1.92799124	-1.92799124	-1.92799124	-1.92799124
YLR027C	AAT2	0	-0.154680843	-0.146911821	-0.314749122	-0.228485979	-0.184334934	-0.062931067	0.028558198	0	0.343779914	0.373116733	0.640353666	0.71873995	0.827032292	0.413395317	-0.370574777	0	-0.022458101	-0.218228135	-0.228653244	-0.482583242	-0.490913667	-0.140197483	-0.125219277	0	0.42787583	0.39607372	0.562955485	0.646899909	0.934032252	1.02064745	0.998947591
YBR236C	ABD1	0	0.09553253	0.118549947	-0.113971184	-0.100545981	0.006607132	-0.143714022	-0.236760538	0	0.099865266	0.358553887	0.540386347	0.408058138	0.689300612	0.311922156	-0.349886928	0	0.150673771	0.484327358	0.543306279	0.507213608	0.434876478	0.158470379	0.388046487	0	0.446295025	0.701557109	0.52763499	0.473273512	0.504031975	0.602119643	0.411059378
YKL112W	ABF1	0	-0.031964415	-0.020480477	0.207979976	0.361267179	0.335168811	0.316014091	0.225640728	0	-0.195810665	-0.271449347	-0.693879063	-0.796596842	-1.061952209	-1.58128553	-1.019515246	0	-0.359809606	-0.267121758	-0.169429478	-0.214640031	-0.086408656	0.069572969	0.041961237	0	-0.2458111	-0.415564131	-0.605522111	-0.795519495	-0.873908954	-1.210747317	-1.35075373
YMR072W	ABF2	0	0.197840256	0.27222705	-0.03954808	-0.0315575	0.10952462	-0.039610834	0.126008121	0	0.209494617	0.358352947	0.643086721	0.775015543	0.950300955	0.850478288	0.191945643	0	-0.047569367	-0.084752154	-0.352072696	-0.185140673	-0.055656036	-0.073528804	-0.084864942	0	0.090497318	0.25475977	0.259980976	0.389524153	0.552903609	0.599072403	0.729282051
YJR108W	ABM1	0	0	0	0	0	0	0	0	0	0	0	0	0	0.605228812	0	0	0	0	0	0	0	0	0	0	0	0	0	0	0.093168013	0	0	0
YCR088W	ABP1	0	-0.031948928	-0.089177724	-0.317711954	-0.263734115	-0.269780778	-0.127493907	0.079409202	0	-0.130304615	-0.127789288	-0.101071432	0.249854315	0.509782821	0.793724552	0.044695208	0	-0.298230989	-0.53729854	-0.392767833	-0.519483191	-0.494262166	-0.454215504	-0.098392379	0	0.082781984	-0.150087093	0.04514766	0.179151964	0.333672973	0.564283762	0.741070291
YOR239W	ABP140	0	0.348565632	0.441669591	0.468052248	0.398269163	0.092080507	0.023777808	-0.10395691	0	0.137661989	0.261123327	0.642364228	0.925750635	1.306283809	1.843555241	1.544885574	0	0.16546219	0.316654319	0.509042463	0.400667833	0.29109561	0.210906238	0.344815685	0	-0.031046472	-0.061034208	0.165258814	0.313326891	0.721506327	0.976404144	1.068783326
YNR033W	ABZ1	0	-0.312399116	-0.063394718	-0.101282208	-0.31160651	-0.735605399	-0.647747388	-0.347781688	0	-0.187658275	-0.322458321	-0.644899682	-0.932838914	-1.35287619	-1.297923118	-0.845361362	0	0.017462381	-0.12828395	0.134578057	-0.189061621	-0.556854127	-0.601845403	-0.455893654	0	-0.090283431	-0.071659402	-0.409792636	-0.538257116	-0.699704378	-0.469060398	-0.41342489
YMR289W	ABZ2	0	0.064485599	-0.02013775	-0.194984125	-0.225166452	0.110999148	-0.106748362	-0.031521224	0	0.201063069	0.513534686	0.341544124	0.170777442	0.352410689	-0.165274156	-0.152389024	0	-0.324953012	-0.379757327	-0.586896522	-0.21806658	-0.339128882	-0.18721847	-0.433937705	0	-0.012765178	-0.164932663	0.111026901	0.070841678	0.017993561	-0.363756486	-0.241761104
YER045C	ACA1	0	0	0	0.196342652	0.208479803	0	0.080807723	0.077953915	0	0.312479307	0.186196266	0	0	0	0	0	0	-0.309909575	-0.309909575	-0.309909575	-0.309909575	-0.309909575	-0.309909575	-0.309909575	0	0.000706604	-0.086022822	-0.086022822	-0.086022822	-0.086022822	-0.086022822	-0.086022822
YGR037C	ACB1	0	0.13087788	0.189194495	-0.168839975	-0.294340013	-0.612641013	-0.195775235	0.09162826	0	0.037752192	0.381033665	0.706755284	0.829692458	0.871644098	0.999240181	0.450741306	0	0.178509265	0.318722496	0.281594517	0.159369232	-0.287593366	0.051712778	0.230458271	0	0.225554364	0.408112776	0.692098972	0.755611955	0.850082878	0.999719094	1.09190353
YNR016C	ACC1	0	-0.17151555	-0.206158765	-0.380884518	-0.029134166	0.009722219	0.247406	0.250519715	0	0.06653407	-0.007561182	0.015060569	0.102989958	0.256673351	0.564169527	0.75808201	0	0.053410538	0.123785663	0.297023189	0.215307931	0.278408639	0.168678081	0.266621445	0	0.076079557	0.325749785	0.338413497	0.369672039	0.40826545	0.472369314	0.607791996
YLR131C	ACE2	0	-0.893145047	-0.746559567	-0.017799703	0.247910563	0.366823018	0.127084756	0.348215758	0	-1.122871469	-1.122871469	-1.122871469	-1.122871469	-1.122871469	-1.122871469	-1.122871469	0	-1.026637194	-0.99025343	-0.392722454	-0.142383138	-0.147927545	-0.209259522	-0.197729447	0	-0.988790102	-0.988790102	-0.988790102	-0.988790102	-0.988790102	-0.988790102	-0.988790102
YLR144C	ACF2	0	-0.075803936	-0.035230473	-0.119894113	0.305753708	0.202912541	0.005622487	-0.089928402	0	-0.115254962	-0.182401046	-0.133689011	-0.199215911	-0.13345648	0.011459563	-0.111751479	0	-0.115073973	0.006226922	0.320958586	-0.032111901	0.188097237	-0.04855412	0.191383358	0	-0.112293812	-0.167321309	-0.085858351	-0.27508118	0.080889748	-0.280615647	-0.110216507
YJR083C	ACF4	0	-0.216669159	0.06846093	0.004828701	-0.224974352	-0.406777997	0.251965052	0.272249544	0	-0.340207343	-0.197669361	-0.174877888	-0.194420676	0.043038717	0.190508545	0.04540323	0	0.409207441	-0.42889754	-0.136786064	0.00863583	-0.016330734	-0.182655456	-0.03971984	0	-0.11593187	-0.253722616	-0.109484433	-0.417800754	-0.128479213	-0.373591413	0.380229257
YBL015W	ACH1	0	-0.476407264	-1.56353411	-3.330204531	-3.063194787	-2.502805498	-1.841204977	-1.976546361	0	-0.058197598	0.027150052	0.114984097	0.139032677	0.099845712	-0.560763393	-0.804596496	0	-0.452392336	-1.211229064	-2.488433132	-2.893806894	-2.887235923	-2.041341469	-1.830055115	0	0.120671066	0.164166557	0.310453525	0.322788477	0.411393468	0.557620221	0.490664713
YDL203C	ACK1	0	0.312142623	0.189661172	0.510150661	0.36631134	0.312493249	0.024384748	-0.138736289	0	-0.241643742	-0.19994919	-0.348894142	-0.322108174	-0.230575854	-0.443596825	-0.47172213	0	0.021548829	-0.093847055	0.069664418	-0.092958678	0.031305939	0.003957414	-0.180777696	0	-0.088429738	-0.127683332	-0.092467841	0.052589252	0.021221466	-0.000521843	0.082215758
YDR161W	ACL4	0	0.313165858	1.034538837	1.567333091	1.029955044	0.824365065	0.745930684	0.310681193	0	0.069844567	0.526011265	0.723717666	0.584335712	0.825004039	1.044571332	0.552210487	0	0.322506862	0.744369597	1.135877592	1.159558374	1.142425527	0.895070723	0.211768512	0	0.115352833	0.221779388	0.113991448	0.374303116	0.356701973	0.448539327	0.616436801
YPL267W	ACM1	0	-0.00560894	0.051298434	-0.211626766	-0.929136037	-0.981926211	0.276082721	-0.334304343	0	-0.873405894	-1.665269964	-1.373654619	-1.665269964	-1.665269964	-1.580430119	-0.988713684	0	0.103850909	0.066418852	-0.461682328	-0.287646719	-0.543196394	-0.066621959	-0.421250401	0	-0.642981887	-1.183193002	-1.785040889	-2.035007994	-2.035007994	-1.840290531	-2.035007994
YLR304C	ACO1	0	-0.76557765	-1.418155981	-2.290574035	-1.981324018	-1.638106849	-0.794561964	-0.45789831	0	0.003207672	-0.250308286	-0.54856084	-0.873322318	-1.451573268	-1.975965477	-1.385980615	0	-0.555040378	-0.845076466	-1.530618053	-1.790569401	-1.781987353	-0.798711462	-0.379691154	0	0.030258543	0.215074594	0.089958576	-0.052624726	-0.276683084	-0.996925261	-1.311201228
YJL200C	ACO2	0	0.196240771	0.580536857	0.839133707	0.754686348	0.846007301	0.529299673	0.343771792	0	-0.207719498	-0.246803449	-0.348775784	-0.35168797	-0.323918256	-0.429936305	-0.691469113	0	-0.081414336	0.363858404	0.802117375	0.517813552	0.669295088	0.628668038	0.445302602	0	-0.049834354	-0.007702072	-0.036523272	-0.116738684	-0.024417954	0.082608433	-0.072819875
YKL192C	ACP1	0	-0.109876985	-0.109900704	-0.648608777	-0.791154934	-1.033225442	-0.79275135	-0.639489624	0	0.609907719	0.726561129	0.957486079	1.062555876	1.265346458	1.014381587	0.495505914	0	0.253839592	0.153462455	-0.206579724	-0.626330817	-0.917399348	-0.855935287	-0.437411381	0	0.585841303	0.702080126	0.91497883	0.966370952	1.229827529	1.315842643	1.404558224
YAL054C	ACS1	0	-0.841450464	-1.181888933	-1.519873983	-1.423868572	-1.231988029	-1.236295892	-0.960538807	0	-0.025563385	-0.251378558	-0.529151856	-0.490189009	-0.542866674	0.029810921	0.637367612	0	-0.37065396	-0.725884011	-1.193090441	-0.693043069	-0.947229739	-0.709519701	-0.718015937	0	-0.059897456	0.111250467	0.081044589	-0.052868635	-0.245840865	-0.551284051	-0.174484993
YLR153C	ACS2	0	0.126960155	0.276864389	0.172300327	0.441366989	0.305240893	0.206901309	0.252374514	0	0.134502642	0.15733579	0.201262232	0.217536115	0.255963556	0.023129746	-0.539905529	0	0.230050368	0.336534651	0.450637675	0.445235448	0.371485303	0.26701647	0.193033307	0	0.279617966	0.446768024	0.442349377	0.443819414	0.577507664	0.523722768	0.640872141
YFL039C	ACT1	0	-0.133288592	-0.044069401	-0.340749533	-0.304814082	-0.296147068	-0.372880177	-0.158611565	0	0.640137904	0.783762887	1.109194704	1.366970705	1.695414904	1.765540048	0.861868712	0	0.271925499	0.361761915	0.274786134	0.075629238	0.112141492	0.077314556	0.249632306	0	0.656615884	0.948681313	1.130596476	1.249645231	1.554394181	1.717428448	1.715768137
YDR448W	ADA2	0	0.136101066	0.373221716	0.48849191	0.427914808	0.089986343	0.255246765	0.069451579	0	0.167492961	0.125954629	0.11817228	0.194021802	0.415736952	0.115088544	0.300792083	0	0.140367739	0.092046327	0.380499372	0.195438958	0.41009764	0.252807691	0.074928811	0	-0.109008821	-0.186759466	-0.152142024	-0.13695819	-0.090924723	-0.296069442	-0.448437978
YMR184W	ADD37	0	0.033806424	0.210506299	-0.158810948	0.089364467	-0.041342	-0.301142925	-0.049490291	0	0.547494009	0.452442084	0.879355894	0.825272622	0.619360293	0.413930851	0.29684794	0	-0.023746819	-0.08172876	-0.120456374	0.067940176	-0.023688289	0.077173178	-0.394482828	0	0.392559328	0.679096617	0.528125285	0.674665769	0.54975951	0.502262903	0.46813548
YKL206C	ADD66	0	-0.094519231	-0.339475824	-0.304763176	-0.28346424	-0.269631141	0.065991644	-0.081711542	0	0.305733579	0.411214522	0.477511629	0.673340902	0.835467593	0.482596448	0.281351054	0	0.099217744	-0.018391998	-0.049670778	-0.083621816	0.026379558	0.153198905	0.157871164	0	0.234477053	0.410300167	0.507787122	0.581888814	0.590066413	0.920280582	0.805119432
YAR015W	ADE1	0	0.001441702	0.336766945	0.502845426	1.005372266	1.298670676	0.826043319	0.441497661	0	0.319695645	0.459136481	0.747646534	0.966279139	1.219106941	1.582178783	1.290010087	0	0.36854902	0.331339748	0.572808887	0.826946389	1.266989526	1.08841728	0.561606228	0	0.247732846	0.279830378	0.492318951	0.586040465	0.819014245	1.042992808	1.151404734
YNL220W	ADE12	0	0.128620456	0.516540976	0.183533414	0.165612998	0.484894289	0.326419886	0.326996553	0	0.132747922	0.202288967	0.241780223	0.193981949	0.091720471	-0.465326522	-0.615505093	0	0.326698907	0.798234418	0.691985139	0.510384289	0.836915462	0.850487947	0.748407415	0	0.255347506	0.641994908	0.685269125	0.742588651	0.755709367	0.647931792	0.647338499
YLR359W	ADE13	0	-0.025182728	0.283163896	0.332038783	0.684075518	1.109012284	0.723724247	0.486522254	0	0.154396903	0.393788704	0.518657038	0.568083098	0.660400987	0.289543981	-0.303504935	0	0.266168818	0.521679247	0.588447011	0.753190961	1.244983894	1.08557933	0.784328279	0	0.333598785	0.625960046	0.656173038	0.771623656	0.930594615	0.99131559	0.968917207
YLR028C	ADE16	0	-0.039317129	-0.05756394	-0.415849203	-0.345171072	-0.346391147	-0.224839206	-0.079257606	0	0.185352336	0.263676631	0.540606541	0.670980507	0.964297764	0.86880889	-0.012363394	0	0.007143328	0.002303882	-0.18096644	-0.229813931	-0.167922741	-0.115910837	0.139914052	0	0.328005595	0.512221071	0.551802363	0.661690541	0.849087298	1.128333328	1.165799213
YMR120C	ADE17	0	-0.549762572	-0.061592181	-0.105500952	0.65936713	1.107862874	0.693152056	0.519004718	0	-0.006502854	-0.114164531	-0.155314775	-0.209920739	-0.36197999	-0.769095031	-1.08488499	0	0.037803066	-0.056912224	-0.025935393	0.377160844	0.935400156	0.835787513	0.659905905	0	0.192737396	0.223552556	0.241262126	0.148728595	0.272926574	0.115901795	0.170475447
YOR128C	ADE2	0	0.05494125	0.691132923	0.626068308	0.947471283	1.121444956	0.839687353	0.603117101	0	0.038540534	0.202300533	0.369336338	0.730036537	1.074588135	1.359385076	0.81525523	0	0.554956716	0.729849203	0.69379922	0.978303047	1.383133045	1.091232572	0.736000819	0	0.187006275	0.391443996	0.54187144	0.699157587	0.857427802	1.17594524	1.310114443
YGR204W	ADE3	0	-0.158298713	0.442878083	0.227385609	0.361531222	0.605275717	0.512244108	0.574514733	0	-0.067451032	-0.088028423	-0.006134404	0.139699852	0.257757047	0.307198359	-0.162420158	0	0.199936798	0.482393081	0.261673592	0.114856196	0.437862577	0.537981812	0.454405749	0	0.064448417	0.015054571	0.037441254	0.138252488	0.330724686	0.463097635	0.532596815
YMR300C	ADE4	0	0.039137777	0.854609977	0.577607513	0.685827565	0.953263022	0.567565943	0.191797893	0	-0.032376591	-0.139722671	-0.117858218	-0.215094252	-0.455165485	-0.969452095	-0.913040647	0	0.706747894	1.057714975	0.782799509	0.845568709	1.394316299	1.114976004	0.696771401	0	-0.086262527	0.147597709	0.031641677	0.081624948	0.096847413	-0.333117984	-0.455827329
YGL234W	"ADE5,7"	0	-0.096796454	0.412664448	0.687299165	1.095655416	1.308595146	0.805766896	0.492741499	0	0.203590612	0.355928107	0.575855495	0.770298437	1.040246398	0.876906023	0.032918521	0	0.185701214	0.407904715	0.80724932	0.894965219	1.326561696	1.109354554	0.618457746	0	0.343213481	0.517743194	0.655085479	0.738347558	0.978799821	1.132829768	1.133984308
YGR061C	ADE6	0	-0.157338258	0.4337602	0.443842839	0.72183423	1.056233958	0.657458373	0.394414042	0	-0.02833321	-0.152136864	-0.174216249	-0.150940407	-0.114704405	-0.087923875	-0.620396035	0	0.103236491	0.668253202	0.78606699	0.710139829	1.158319875	1.065771598	0.732273501	0	0.010670059	0.212981948	0.227612151	0.248175835	0.191393412	0.198027366	0.157873557
YDR408C	ADE8	0	-0.05579068	0.137297016	0.151572908	0.488278825	0.660756757	0.411311416	0.214772717	0	0.420129597	0.54647725	0.732120955	0.764108358	0.724407944	0.75960427	0.052703875	0	0.314011859	0.019732986	0.040369066	0.19756527	0.384724909	0.474292138	0.24194359	0	0.175664918	0.144937376	0.268391754	0.320022601	0.379853423	0.586339301	0.467007183
YCL058W-A	ADF1	0	0	0	0	0	0	0	0	0	0	0	0	0	0	0	0	0	0	0	0	0	0	0	0	0	0	0	0	0	0	0	0
YOL086C	ADH1	0	-0.029356325	0.238045828	0.681884525	0.952213214	0.550401421	0.209724408	0.755268042	0	0.513751164	0.714378697	1.100409035	1.215982808	1.453860665	1.434758865	0.532908227	0	0.314095914	0.712883864	1.323854584	1.492561408	1.178759263	0.955413336	1.180260243	0	0.503904844	0.898526185	1.145046911	1.266372655	1.489321677	1.835186848	1.918357674
YMR303C	ADH2	0	0.000206901	0.190326675	0.025035281	-0.250986938	-0.590491397	-0.4843546	-0.896372974	0	0.356621664	0.523600389	1.118020465	1.100190727	1.530187149	2.034263896	1.760872551	0	0.4683928	0.604691201	0.548851871	0.116763296	0.152626549	-0.048898896	-0.452671751	0	0.499380432	0.727329586	1.110637327	1.280418533	1.479385279	1.820010486	2.125717644
YMR083W	ADH3	0	-0.028472206	0.091799276	-0.105454352	-0.267607818	-0.49005557	-0.291972968	-0.178611104	0	0.244317554	0.356886887	0.537087488	0.44763327	0.407609611	0.202757918	-0.091618355	0	0.25103614	0.375689668	0.288651885	0.02490727	-0.275353631	-0.012751081	0.199765547	0	0.315130692	0.462581141	0.594017559	0.67652544	0.796247906	0.926359918	1.067394622
YGL256W	ADH4	0	-0.046191353	0.326088934	0.556942427	0.413960946	0.310771866	0.077410647	0.057709642	0	-0.146827922	-0.334728053	-0.400138447	-0.697980056	-1.063046763	-0.742923748	-0.177398624	0	0.251360519	0.258218254	0.405050013	0.327587533	0.348792559	0.204754092	0.17653466	0	-0.120633602	-0.0831861	-0.097493591	-0.135623798	-0.34741017	-0.432097672	-0.447367687
YBR145W	ADH5	0	-1.225288363	-1.031824157	-1.204303974	-1.238465174	-0.989358519	-0.509184912	-0.128294652	0	0.176094921	-0.568628734	-0.623900459	-0.854179543	-0.944958952	-0.482043994	0.265062046	0	-0.30870524	-0.634481199	-0.455959643	-0.822657878	-0.700034121	-0.261723783	0.262647157	0	0.117319057	0.04858012	-0.166591989	-0.409388367	-0.287817258	-0.602445973	-0.363751494
YMR318C	ADH6	0	0.223982152	0.563623576	0.187557174	-0.34422513	-0.844729658	-0.874133119	-1.117216228	0	0.391682791	0.51015821	0.797576087	0.917935808	1.074341308	0.953647694	0.475236024	0	0.398575399	0.802669358	0.577954932	0.071926351	-0.293553902	-0.161899718	-0.447042667	0	0.307239605	0.642250732	0.824496761	0.895489247	1.03166325	1.213054398	1.343865993
YCR105W	ADH7	0	0.273789513	0.113050617	0.108523705	0.198794147	-0.139569272	-0.423513852	-0.212348282	0	0.122864851	-0.032119207	0.10918702	-0.172965043	-0.014106246	-0.417090404	0.456607368	0	-0.303485942	-0.239755793	0.049069584	-0.101226594	-0.486127395	-0.35850732	-0.35205106	0	-0.369769855	-0.15691501	-0.395786095	-0.276297113	-0.430670204	-0.239416311	-0.464217907
YMR009W	ADI1	0	0.417926658	0.553437824	0.11957067	0.099565814	0.148694942	-0.269401617	-0.052433202	0	0.180776216	0.444044837	0.708888136	0.720771929	1.175573689	1.437647384	1.35530714	0	0.606569856	0.819855698	0.102290326	0.275867278	0.685247547	-0.047969316	-0.229757167	0	0.398980443	0.405056739	0.289375882	0.447980166	0.475425956	0.805784799	0.913895898
YDR226W	ADK1	0	0.01115207	0.129300253	-0.032166798	-0.005789062	0.030102442	-0.054811933	-0.013473861	0	0.258325225	0.341366047	0.501663091	0.494790341	0.416244511	-0.168091157	-0.807200356	0	0.169560541	0.422547202	0.322466388	0.239206603	0.252944488	0.392539637	0.343316267	0	0.305808563	0.657736165	0.790491539	0.783362993	0.802623743	0.688773468	0.617753903
YER170W	ADK2	0	-0.013174534	-0.729740786	-1.262644174	-1.116228383	-1.197514622	-0.701703422	-0.466086104	0	-0.158459981	0.194161542	0.315125937	0.5357918	0.467618528	0.266008752	-0.560388307	0	-0.143108938	-0.794865502	-1.010797854	-1.004686804	-1.164639206	-0.713473198	-0.688144974	0	0.011316349	-0.084510074	-0.011227601	0.051424264	0.174025381	0.301829407	0.353494721
YJR105W	ADO1	0	-0.201228301	0.001161275	-0.028063635	0.304821956	0.432148277	0.153442141	-0.048610037	0	0.557006148	0.664923572	1.056329756	1.066091732	1.106713225	0.7706406	0.196734594	0	0.293442161	0.35281746	0.50909869	0.42986151	0.64707036	0.540472744	0.370822394	0	0.568104424	0.769222594	0.969226781	1.038351652	1.204625282	1.305463336	1.311114276
YCR011C	ADP1	0	-0.261945608	-0.242997533	-0.551407189	-0.35032566	-0.279351797	-0.209026685	0.071661895	0	0.127558254	0.085165119	0.29121717	0.321807521	0.506526398	0.333349143	0.048634946	0	0.014442584	-0.060890263	0.082374936	0.054163478	0.102269415	0.187511235	0.40605942	0	0.233682451	0.409124293	0.401358822	0.504399607	0.58483861	0.500840346	0.532932681
YDR216W	ADR1	0	-0.178355377	-1.642580848	-2.254914472	-2.254914472	-2.254914472	-2.254914472	-2.254914472	0	-0.146909649	-0.360145695	-0.566669183	-0.434165941	-0.348870192	-0.045887647	0.164730227	0	-0.310852297	-1.742020774	-2.235883267	-2.235883267	-2.235883267	-2.235883267	-2.086597884	0	-0.047995454	-0.160499842	-0.363549535	-0.209883556	-0.31777659	-0.397102095	-0.16335473
YCR010C	ADY2	0	0	0	0	0	0	0	0	0	0	0	0	0	0	0.304405902	0.706154773	0	0	0	0	0	0	0	0	0	0	0	0	0	0	0.664992472	0
YDL239C	ADY3	0	0	0	0	0	0	0	0	0	0	0	0	0	0	0	0	0	0	0	0	0	0	0	0	0	0	0	0	0	0	0	0
YLR227C	ADY4	0	0.148939385	0.624481767	0.325173413	-0.233177578	0.245351125	0.083583828	-0.117099569	0	-0.333553678	-0.230376189	-0.35113911	-0.207183845	-0.511194861	-0.533882251	-0.050930737	0	0.192348949	0.421095429	0.326560132	0.330515684	0.324061555	0.370608242	0.192485933	0	-0.117522301	-0.122027695	-0.284962313	0.029453589	0.011505586	0.046938427	-0.07521595
YMR064W	AEP1	0	0.046266216	0.213722863	-0.01671151	-0.239857231	-0.170890206	-0.130218732	-0.256845721	0	-0.282731882	-0.70013423	-1.042511717	-1.144346752	-1.402381143	-1.051811009	-0.110560303	0	0.205875011	0.079199224	-0.255714677	-0.208168702	-0.293442555	-0.159709771	-0.165314072	0	-0.275146737	-0.48315142	-0.958950032	-1.033690372	-1.427757428	-0.99270688	-1.44539404
YMR282C	AEP2	0	-0.06234213	-0.3104109	-0.364993067	-0.279758511	-0.343959465	-0.26751659	-0.222508283	0	0.028783529	-0.371908237	-0.710442074	-1.269196281	-1.34726548	-1.024847531	-0.332641742	0	-0.227697137	-0.247497021	-0.414543895	-0.366180517	-0.537738354	-0.425730312	-0.14570824	0	-0.074204308	-0.120661203	-0.799498435	-0.786569274	-1.059060789	-1.319734781	-1.015594062
YPL005W	AEP3	0	-0.217851097	-0.217851097	-0.217851097	-0.217851097	-0.217851097	-0.217851097	-0.217851097	0	0	0	0	0	0	0	0	0	0	0	0	0	0	0	0	0	0	0	0	0	0	0	0
YLR040C	AFB1	0	-0.059887855	-0.150590838	-0.186039417	-0.060042319	-0.119584783	-0.355984232	-0.07320929	0	0.449564793	0.126289023	0.24026169	0.532904933	0.400316862	-0.033594031	0.083493219	0	0.034663752	-0.035056582	-0.320665271	-0.402470157	-0.428911339	-0.605879156	-0.542128441	0	0.415522187	-0.00260065	0.173062358	0.308275266	0.505712601	-0.305445301	0.111281069
YEL052W	AFG1	0	-0.166396936	-0.477672004	-0.786909513	-0.678709698	-0.749250836	-0.531192932	-0.432307203	0	0.27466789	0.289751481	0.462212122	0.418959749	0.557287906	-0.025535257	-0.185033836	0	-0.09591519	-0.346964593	-0.34440531	-0.694571662	-0.923986835	-0.600830383	-0.114071673	0	0.192420204	0.345760642	0.404777522	0.584543879	0.72897488	0.783748555	0.848900487
YLR397C	AFG2	0	0.332792502	1.056867629	1.461752772	1.140379608	0.755484975	0.329871055	0.060889215	0	-0.109174924	-0.304673351	-0.310740467	-0.523393268	-0.869816756	-0.81952849	-0.371646397	0	0.120162199	0.557427161	0.98830628	0.819092633	0.64923153	0.305530851	-0.068445595	0	-0.157824359	-0.253863309	-0.353923684	-0.52176917	-0.349427373	-0.570689072	-0.209236623
YER017C	AFG3	0	-0.167196618	-0.180805222	-0.033101829	-0.066149867	-0.3215799	-0.218617139	-0.285963053	0	-0.442929315	-0.70021117	-1.156160783	-1.259781631	-1.714190811	-1.948579367	-1.228502223	0	-0.114093633	-0.166967713	0.123484412	-0.159788195	-0.349812702	-0.125231543	-0.123382464	0	-0.187983404	-0.09502433	-0.304110373	-0.503470683	-0.558919066	-0.523631323	-0.487592314
YOR129C	AFI1	0	-0.236510987	0.11602157	0.244054019	0.266084399	0.375888697	0.151281651	0.161291975	0	-0.316438986	-0.103489577	-0.310950606	-0.319652614	-0.191108446	-0.057893152	0.199849033	0	-0.059281682	0.036985789	0.222856819	0.02540372	0.030549392	-0.140005753	0.109245362	0	0.206074681	-0.009201337	-0.053987117	-0.053987117	-0.053987117	-0.053987117	-0.011132693
YDR085C	AFR1	0	-0.377397271	-0.539362325	-0.539362325	-0.539362325	-0.539362325	-0.539362325	-0.320779522	0	-0.00959008	-0.10542896	-0.238375327	-0.258617059	-0.564797623	-0.148606429	0.363856947	0	-0.703951178	-0.703951178	-0.703951178	-0.703951178	-0.703951178	-0.703951178	-0.470762553	0	-0.251900171	-0.296219145	-0.451956995	-0.213000396	-0.482643193	-0.451372992	-0.528462121
YGL071W	AFT1	0	0.434585571	0.729480525	0.651033106	0.627570889	0.3016561	0.412190571	0.466929019	0	-0.591297738	-0.854945159	-0.854945159	-0.854945159	-0.854945159	-0.854945159	-0.615999367	0	0.0206564	-0.230698781	0.063389287	-0.148161276	-0.165681521	-0.025643195	-0.022965737	0	-0.986839825	-1.062036925	-1.218886538	-1.218886538	-1.218886538	-1.218886538	-1.218886538
YPL202C	AFT2	0	0.474444469	0.719080417	0.528767858	0.282396244	0.57967816	0.300320415	0.317653577	0	0.10996783	0.081160299	-0.017385991	-0.398684819	-0.160850318	-0.106517343	-0.166431315	0	0.102375691	0.27516631	-0.121301183	0.118908835	0.313700468	0.370945041	0.031351636	0	0.204778775	-0.00137335	-0.109316898	-0.062895281	0.036961226	-0.039154394	-0.073224938
YNR044W	AGA1	0	-0.137932578	-0.187004956	0.545928076	0.969013158	0.845145254	0.259603401	0.117778925	0	0.030808478	-0.714741372	-0.776752529	-0.69818368	-0.776752529	-0.471914435	0.132705702	0	-0.266716334	-0.654807124	-0.071503112	0.349519807	0.466011142	0.32771582	-0.222635572	0	-0.393139438	-0.651820413	-0.755861794	-0.755861794	-0.755861794	-0.755861794	-0.755861794
YGL032C	AGA2	0	0.045416252	0.1723612	-0.211861195	0.252371972	0.443959433	0.270807143	-0.240556551	0	0.253920968	0.35193381	0.584251054	0.691811617	0.557918138	0.508928103	-0.299561548	0	0.122904871	-0.588786531	-0.7234936	-0.46979501	-0.41436793	-0.427823882	-1.119149398	0	0.272660379	-0.284214567	0.233874951	0.091342535	0.509254768	0.237025468	0.317791503
YPR021C	AGC1	0	-0.379756006	-0.841784284	-1.141258214	-0.688822618	-0.967087261	-0.708953928	-0.642563597	0	-0.161945668	-0.078566134	-0.803551011	-0.787530688	-1.216075962	-1.047982884	-0.883182886	0	-0.548631267	-0.751136073	-1.210541292	-0.990858333	-1.055318382	-1.126498944	-0.61357735	0	-0.165299571	-0.27739089	-0.681534758	-0.669858732	-0.855492199	-0.81632892	-0.850370432
YDR524C	AGE1	0	0.065140631	0.11591728	0.349739123	0.362389051	0.208671453	0.292586527	-0.006338333	0	-0.382120862	-0.770861796	-1.187881718	-1.331641458	-1.205841339	-1.003307841	-0.657962718	0	-0.241925818	-0.144572083	0.109143816	0.016226701	0.177823698	0.010019332	0.094075091	0	-0.079263211	-0.492499692	-0.850678774	-1.230058179	-1.219236529	-1.438321568	-0.828033391
YIL044C	AGE2	0	0.276975475	0.299129204	0.057205642	0.369998724	0.51458545	0.353625171	0.333860015	0	0.025874304	0.137620021	0.176888615	0.019451719	-0.201879789	-0.631346836	-0.642269886	0	0.035067581	0.197941353	0.144222174	0.247138331	0.202572586	0.236696054	0.249528771	0	0.01483833	-0.073583159	0.255147477	-0.05629912	-0.082168798	-0.112059016	0.084533966
YCL025C	AGP1	0	0.222033082	0.2595646	0.563327339	0.558965132	0.544136048	0.155021968	0.276691828	0	0.003236755	-0.164184104	-0.12041644	-0.277642592	-0.363766535	0.239851251	0.559862321	0	0.135755531	0.07028239	0.182998331	-0.025657082	0.256574541	0.359172902	0.033682203	0	-0.088855692	-0.226933306	-0.394785438	-0.359113157	-0.020798276	-0.521691218	0.04041663
YBR132C	AGP2	0	-1.115971004	-1.413631991	-1.413631991	-1.413631991	-1.413631991	-1.328411311	-0.831345765	0	-0.436154521	-0.791464032	-0.791464032	-0.791464032	-0.791464032	-0.645121623	-0.060141742	0	-0.815157149	-1.050014042	-1.050014042	-1.050014042	-1.050014042	-1.050014042	-0.557299433	0	-0.629624899	-0.711019069	-0.711019069	-0.711019069	-0.711019069	-0.711019069	-0.711019069
YFL055W	AGP3	0	-0.489336308	-0.509351277	-0.509351277	-0.509351277	-0.447685661	-0.509351277	-0.509351277	0	0.043512495	0.168269762	0.343623855	0	0	0.387483863	0.448689552	0	-0.156215378	-0.156215378	-0.156215378	-0.156215378	-0.156215378	-0.156215378	-0.156215378	0	-0.167883383	0.066840877	0.120759744	0.076461249	0.089994019	0.273918772	-0.160452998
YFL030W	AGX1	0	-0.392493055	-0.677887829	-2.039012779	-3.011487612	-2.841229279	-2.622983997	-2.894072062	0	0.521779178	0.642616203	0.971815143	1.019937819	1.199024838	1.235227254	0.710003742	0	0.198659684	-0.153409453	-0.994708785	-2.077368822	-2.601434565	-2.282542519	-2.174186671	0	0.566952018	0.805028351	0.966726533	1.028813373	1.303402254	1.428102138	1.61934162
YDR214W	AHA1	0	0.064419666	-0.030203429	-0.377838529	-0.917504503	-1.836866612	-1.037328047	-0.197531773	0	0.375219235	0.455601236	0.827620963	0.933489105	1.199918907	1.266800406	0.570753065	0	0.066875758	-0.261915259	-0.516296336	-0.93962286	-1.822230758	-1.04540904	-0.126186271	0	0.204552555	0.238142258	0.446047091	0.456629098	0.723738263	0.953294345	1.038800755
YOR023C	AHC1	0	-0.033020011	0.014949398	0.270448508	0.519345507	0.388592421	0.140779853	0.171225272	0	-0.176779575	-0.788564239	-1.029259342	-1.093284211	-1.46691398	-1.250887939	-0.920355268	0	0.172178697	-0.205508286	0.016878675	-0.129280738	-0.078591909	-0.090570384	-0.045480812	0	-0.530741735	-0.873756632	-0.759122868	-0.919645705	-0.793710899	-1.208232783	-1.12279741
YCR082W	AHC2	0	0.019961379	-0.048006228	-0.777493809	-0.599637914	-0.565141392	-0.318194184	-0.385412707	0	0.017753769	0.229401916	0.31412366	0.114529373	0.208397858	-0.036296246	0.072146793	0	-0.140254588	-0.150180524	-0.522221378	-0.670303427	-1.01486328	-0.40502242	-0.335571373	0	0.064159964	0.043631319	0.03823059	0.065401701	0.042376349	0.066508896	0.182023761
YDL073W	AHK1	0	0.11003324	0.516316245	0.465632299	0.38144641	0.419464491	0.258697671	0.21673835	0	-0.209430626	-0.434943865	-0.466601642	-0.71719164	-0.853679317	-0.728125366	-0.462490117	0	0.170475337	0.337595419	0.485804439	0.171383689	0.226095025	0.183474066	0.133063332	0	-0.005019906	-0.167830978	-0.416844952	-0.522858704	-0.670894708	-0.670894708	-0.670894708
YLR109W	AHP1	0	0.172687661	0.286849737	0.87485264	1.89327999	2.013943233	1.916248633	2.134811371	0	0.117920776	0.294740007	0.52648908	0.716486916	1.012168864	1.095453751	0.292903797	0	0.074671766	0.364415759	1.003086481	1.72640315	1.849701213	1.611018612	1.743898499	0	0.152612978	0.348794488	0.534066906	0.671128209	0.849518471	1.120232271	1.29900274
Q0050	AI1	0	0	0	0	0	0	0	0	0	0	0	0	0	0	0	0	0	0	0	0	0	0	0	0	0	0	0	0	0	0	0	0
Q0055	AI2	0	0	0	0	0	0	0	0	0	0	0	0	0	0	0	0	0	0	0	0	0	0	0	0	0	0	0	0	0	0	0	0
Q0060	AI3	0	0	0	0	0	0	0	0	0	0	0	0	0	0	0	0	0	0	0	0	0	0	0	0	0	0	0	0	0	0	0	0
Q0065	AI4	0	0	0	0	0	0	0	0	0	0	0	0	0	0	0	0	0	0	0	0	0	0	0	0	0	0	0	0	0	0	0	0
Q0070	AI5_ALPHA	0	0	0	0	0	0	0	0	0	0	0	0	0	0	0	0	0	0	0	0	0	0	0	0	0	0	0	0	0	0	0	0
Q0075	AI5_BETA	0	0	0	0	0	0	0	0	0	0	0	0	0	0	0	0	0	0	0	0	0	0	0	0	0	0	0	0	0	0	0	0
YNR074C	AIF1	0	-0.024474668	-0.079438338	-0.39329251	-0.145091697	0.038854792	-0.092090041	-0.14541062	0	0.197240378	0.392333971	0.533778072	0.564839773	0.81097187	0.63994891	0.523876416	0	-0.254321214	-0.048302561	-0.436670707	-0.201159996	0.02248351	-0.101349163	0.020696168	0	0.328487427	0.457366527	0.432388667	0.639932943	0.715788168	0.718191954	0.980788253
YER087W	AIM10	0	0.086893149	-0.102771909	-0.226027551	-0.226027551	-0.226027551	-0.226027551	-0.226027551	0	0.054248211	0.052561739	0.146826334	-0.102277024	-0.220581616	-0.443818797	-0.443818797	0	0.021834946	0.184096113	-0.178449624	-0.274217072	-0.324139	-0.341291265	0.157898963	0	0.059230274	0.536346311	0.412593136	0.394789824	0.507939625	0.382147616	0.089811484
YER093C-A	AIM11	0	0.200326336	-0.273732138	-0.708237857	-0.904023201	-1.317075783	-0.497312615	-0.654330297	0	0.057656153	0.143417428	0.127690565	0.04680178	-0.484107334	-1.216730191	-1.052975822	0	0.065984685	-0.204083606	-0.494377782	-0.856241571	-1.285970903	-1.10918678	-1.110711434	0	0.372124873	-0.049829985	-0.073553147	-0.178884091	-0.16929108	0.005149613	-0.196329834
YGL160W	AIM14	0	-0.636772396	-0.95636291	-0.961365929	-0.39682733	-0.439314771	-0.389730529	-0.212619678	0	0.149751801	0.061646738	-0.165367237	-0.244947443	-0.693650736	-0.890859812	-0.721594949	0	-0.489262869	-0.932925894	-0.68989779	-0.52446172	-0.611459687	-0.557866127	-0.383921169	0	0.073100753	-0.051862385	-0.05837738	-0.04924404	-0.071473101	-0.570538083	-0.585794061
YHL021C	AIM17	0	-0.715942713	-2.517463162	-3.114703503	-2.593703036	-2.29239756	-1.129243149	-0.526596951	0	-0.231045875	-0.419899963	-0.67155951	-1.005243666	-1.083303343	-0.600550802	0.177510648	0	-0.93058808	-2.911232606	-3.134766366	-2.255037078	-2.879652418	-1.735797674	-0.902645954	0	-0.179298747	-0.266604615	-0.554781875	-0.566197419	-0.531610138	-0.436637916	-0.611956943
YHR198C	AIM18	0	0.009522973	-0.359013035	-0.635415527	-0.579758993	-0.557247539	-0.514659491	-0.373919469	0	-0.128803139	0.05246742	0.244924676	0.375434449	0.333812143	-0.246033088	-0.524412293	0	-0.171572416	-0.330574865	-0.483106591	-0.468490837	-0.976228759	-0.725825475	-0.352788124	0	0.36579589	0.470578089	0.601739952	0.657156269	0.788971496	0.690487064	0.618127962
YIL087C	AIM19	0	-0.413143778	-0.798298285	-1.454537484	-1.416420039	-1.412224278	-1.19143102	-1.219154523	0	0.659546546	0.694896662	1.158642107	1.278147255	1.668821462	2.029497518	1.543916686	0	0.256458772	-0.453974193	-1.077090276	-1.10549955	-1.128919589	-0.97951983	-0.849557821	0	0.763995422	0.614031333	0.952659876	0.922558791	1.271955854	1.517378229	1.706499419
YAL049C	AIM2	0	-0.133655984	-0.225004089	-0.555603904	-0.402328476	-0.197337225	-0.037566297	0.110809035	0	0.083764244	0.030245519	0.109987655	0.078105351	0.096796093	-0.092038869	-0.060273295	0	0.038123928	0.000862216	-0.170539785	-0.208100084	-0.168549339	-0.148347503	0.004562769	0	0.054512307	0.327390148	0.178466195	0.271820833	0.166290629	0.3241013	0.499079635
YIL158W	AIM20	0	-0.585880751	-0.702296258	-0.294936377	0.030240179	0.146969402	-0.105816809	0.121973019	0	-0.054476945	-0.172488505	-0.508609175	-0.876416017	-0.825150766	-0.818169048	-0.334571968	0	-1.076875913	-0.540100298	-0.273045339	-0.011324427	-0.02988908	-0.088836653	0.065264595	0	-0.37633113	-0.260112433	-0.24821219	-0.418722756	-0.332888325	-0.447761933	-0.56652335
YIR003W	AIM21	0	-0.036426245	-0.258857499	-0.552003147	-0.160441286	-0.205485684	-0.236620901	-0.011842926	0	-0.089948153	-0.261204579	-0.303112452	-0.553759072	-0.784009741	-0.882778049	-0.698345184	0	-0.068611455	-0.518244743	-0.423101399	-0.234434886	-0.362823243	-0.503288496	-0.245243246	0	-0.389210717	-0.681928448	-0.576778544	-0.782184958	-0.707626062	-0.722887538	-0.880388137
YJL046W	AIM22	0	-0.148849201	-0.037503493	-0.287092653	-0.265577589	-0.666036774	-0.48621645	-0.049502671	0	0.066898954	0.115845256	-0.544089219	-0.717517495	-0.55069502	-0.862470428	-0.179938191	0	-0.205340533	-0.001078545	-0.370048046	-0.811901468	-0.707745214	-0.577232995	-0.391387604	0	-0.031554768	-0.050176823	-0.641301532	-0.603859684	-0.613233278	-0.853797043	-0.881504285
YJL131C	AIM23	0	-0.399051863	-0.740808135	-0.726332287	-0.814107396	-0.814107396	-0.811196091	-0.378820182	0	-0.269177447	-0.464573049	-0.613767368	-0.613767368	-0.613767368	-0.613767368	-0.222395564	0	-0.275167163	-0.765059427	-0.765059427	-0.556704488	-0.765059427	-0.500150736	-0.570556273	0	-0.396303644	-0.092287727	-0.45171316	-0.530090724	-0.504948503	-0.530090724	-0.294449432
YJR080C	AIM24	0	-0.034144546	-0.416898011	-0.825010091	-0.852376906	-1.069616949	-0.666114397	-0.6937515	0	-0.138411872	-0.140398385	-0.02795295	-0.032852739	-0.130789763	-0.416383524	-0.502629401	0	-0.231609132	-0.396096554	-0.494066801	-0.952253235	-1.113485419	-0.836567642	-0.412651536	0	0.060366474	0.018670213	0.101130415	0.188099026	0.173859929	0.235914085	0.235555864
YJR100C	AIM25	0	-0.089913405	-0.198894441	-0.483983858	-0.830283258	-0.776341878	-0.820320559	-0.409101359	0	0.22287099	0.254113805	0.470787051	0.256447814	0.422470802	0.364388651	-0.098464527	0	0.162902051	0.24896243	-0.057091311	0.029170943	-0.253174665	-0.273312591	0.177253663	0	0.228220143	0.445796915	0.531357777	0.493879266	0.429744268	0.48206589	0.30649615
YKL037W	AIM26	0	0	0	0	0	0	0.368556049	0	0	0.647512148	0.349074915	0.232501579	0.046967282	0.683487863	1.212367695	-0.036051455	0	-0.016504246	-0.083206559	-0.083206559	-0.083206559	-0.083206559	-0.083206559	-0.083206559	0	0.206705731	0	0	0	0	0.947651197	0
YKR074W	AIM29	0	-0.066750595	-0.274120857	-0.360974758	-0.231995055	-0.032379901	0.016723815	0.102865406	0	0.159745826	0.377539555	0.490493165	0.558166223	0.666316477	0.773676165	0.358456914	0	-0.10502604	-0.218471725	-0.845976622	-0.422020838	-0.158393294	-0.186746986	-0.137275168	0	0.168972445	-0.0203788	0.063975443	0.111157029	0.187783321	0.338635532	0.156097676
YBR108W	AIM3	0	-0.032241144	-0.500271778	-0.500271778	-0.42786409	-0.500271778	-0.254995183	0.141301995	0	-0.759019443	-0.759019443	-0.759019443	-0.759019443	-0.649177508	-0.759019443	-0.634479551	0	-0.059978331	-0.356324136	-0.356324136	-0.356324136	-0.356324136	-0.356324136	-0.17379709	0	-0.310247041	-0.310247041	-0.310247041	-0.310247041	-0.310247041	-0.280447879	-0.310247041
YML050W	AIM32	0	0.168316215	-0.180591133	-0.243586596	-0.312455437	-0.730424626	-0.2489544	-0.126891803	0	-0.122206298	-0.330087255	-0.273441278	-0.408925367	-0.369926936	-1.386088039	-1.036620847	0	0.1552698	-0.274317782	-0.362301947	-0.348462901	-0.710194345	-0.467203608	-0.42279895	0	-0.105646692	-0.111003505	-0.034512515	-0.41149081	-0.220740144	-1.038136508	-0.342255304
YML087C	AIM33	0	-1.061094433	-1.625333354	-2.103913118	-1.974905357	-1.671987279	-1.500619232	-1.725493779	0	-1.052826968	-2.149761568	-2.567757164	-2.238415385	-2.40200598	-1.753936988	-0.927520327	0	-1.173084633	-1.613474746	-1.811738008	-2.035792237	-2.14412625	-1.899077875	-1.770598659	0	-0.835586284	-1.233821922	-1.882608237	-2.173993562	-2.303960789	-2.248071931	-1.982514127
YMR003W	AIM34	0	-0.347926379	-0.008124805	-0.244573857	-0.292626577	-0.260064282	-0.405768835	0.101770135	0	0.417564917	0.277322187	0.117903349	0.30867282	0.233502687	-0.029103438	-0.502968436	0	-0.027390782	-0.533064537	-0.22045048	-0.432187081	-0.535876859	-0.180074893	-0.043911963	0	0.053520947	-0.21082805	-0.004407924	0.200271783	0.06214822	-0.441840259	-0.374813341
YMR157C	AIM36	0	0.046088552	-0.003434882	-0.712043389	-0.597447349	-0.421044729	-0.179739877	-0.253934405	0	-0.025709587	-0.390338026	-0.927427622	-1.401820313	-1.515747733	-1.539458582	-1.075126268	0	-0.381756046	-0.273634363	-0.294961808	-0.84723879	-0.997399062	-0.88588265	-0.231917269	0	-0.065257671	-0.115337758	-0.512675318	-0.757417088	-0.89374983	-1.096933302	-1.085433802
YOL053W	AIM39	0	-0.422869065	-0.998611214	-1.301116186	-1.526073933	-1.457424708	-0.781773823	-0.367462118	0	-0.07420374	-0.112604674	-0.353371528	-0.598975325	-0.755871287	-0.661897843	-0.462621435	0	-0.753389092	-1.404975069	-1.806324537	-1.583168111	-1.757562703	-1.28201981	-0.661227926	0	-0.253682402	-0.378651711	-0.54099328	-0.41532458	-0.347891641	-0.904848712	-0.929983067
YBR194W	AIM4	0	0.100382554	-0.51474746	-0.834689039	0.238900955	-0.166465246	0.135424816	-0.389833219	0	0.216155484	0.55837396	0.705479555	1.054834149	0.925312401	1.049945622	0.240066142	0	0.127853431	-0.315116853	-0.844220338	-0.445975785	-0.407215493	-0.147978046	-0.680377299	0	0.261886852	-0.072154186	0.004556453	0.263294103	0.419893276	0.120590841	0.825325555
YOR215C	AIM41	0	0.006305031	-0.713622504	-1.841725579	-1.252820543	-1.028443391	-0.743024185	-0.397039007	0	-0.133636628	0.487684873	0.141764131	0.178272506	0.177199513	0.103446898	-0.121877877	0	-0.121747098	-0.703210484	-1.424448147	-0.994875379	-1.018726789	-0.984205954	-0.633579968	0	-0.078788129	0.132413932	0.20201635	0.15091944	0.194572207	0.305549582	0.291247985
YPL158C	AIM44	0	0.198575278	0.055317029	0.219509305	0.196114005	0.450479824	0.540527747	0.448983751	0	-0.451102625	-0.652871338	-0.521031747	-0.543020504	-0.421321478	0.042428513	-0.219954445	0	0.081080634	-0.189740064	-0.156719474	0.379970746	0.837620586	0.633894362	-0.097075359	0	-0.250809254	-0.435942085	-0.589076153	-0.370967094	-0.309755395	-0.428781629	-0.076791254
YPR004C	AIM45	0	-0.048727682	-0.072156737	-0.27617292	-0.109326455	-0.17377144	-0.295114782	-0.188594515	0	0.156002617	0.167883527	0.176432334	0.203649491	0.114418059	-0.352249755	-0.703157573	0	0.039647069	0.034835375	0.034505856	-0.168770599	-0.278152659	-0.174399936	0.039962789	0	0.322896546	0.430191389	0.476882195	0.522060491	0.568636484	0.357893156	0.509036096
YHR199C	AIM46	0	-0.338876711	-0.446470034	-0.320474641	-0.19000359	0.007184996	-0.259855672	-0.415580843	0	-0.030892538	-0.043829218	0.166786691	0.351143011	0.389675169	0.570422453	0.198266403	0	-0.093441986	-0.179160944	0.016192317	-0.008228738	-0.112403736	0.053930904	0.065178724	0	0.178612973	0.267270792	0.462600886	0.532963635	0.679186759	1.089779723	1.249508183
YDL237W	AIM6	0	-0.172978886	-0.423950413	-0.509494822	-0.372751688	-0.356705971	-0.18267131	0.053215462	0	0.225147718	0.368857271	0.644322961	0.948030871	0.860135594	0.744634423	0.368102125	0	-0.035997533	0.155615987	-0.051329927	0.029673379	0.077017127	0.056058634	0.325720384	0	0.426885912	0.545845832	0.661004091	0.654984499	0.905399276	1.058473144	1.029443916
YDR063W	AIM7	0	-0.022709102	-0.279135449	-0.817606589	-0.54070873	-0.281619999	-0.196578158	-0.130653399	0	0.213065454	0.341865168	0.37921105	0.51850731	0.71132215	0.751090359	0.223587449	0	-0.039130101	-0.564753904	-0.606206094	-0.557696867	-0.424366892	-0.604390443	-0.368452986	0	0.107805905	-0.070305611	0.032213844	0.186884709	0.377020903	0.625276029	0.664728009
YER080W	AIM9	0	0.053048896	0.018463552	-0.029945878	0.197290643	0.254796467	0.138916225	0.35228867	0	-0.146240784	-0.051951022	0.101988904	0.454714466	0.480804372	-0.009422403	-0.318682599	0	-0.079839995	-0.200800752	-0.173654702	0.021763779	-0.038795831	-0.049558588	0.338339681	0	-0.23539098	-0.154297203	0.027182843	-0.009552578	0.389847869	0.37323083	0.046513807
YMR092C	AIP1	0	-0.053098204	-0.140714533	-0.372710304	-0.325930864	-0.279018281	-0.245390724	-0.248127539	0	0.136156023	0.265404889	0.503641836	0.560193156	0.81941344	0.846449541	0.151566012	0	0.119851029	0.135703077	0.142132571	-0.008142613	0.057045921	0.080489813	0.149642268	0	0.203414552	0.518459925	0.581532026	0.6405881	0.845804395	0.99402081	1.069377714
YIL079C	AIR1	0	0.79458373	1.931586458	1.592168931	1.210963439	1.269493218	1.120316958	0.600407852	0	-0.729818119	-0.729818119	-0.729818119	-0.729818119	-0.729818119	-0.729818119	-0.378562949	0	0.665744421	1.201931758	0.798439066	0.76670124	1.176053311	0.900596002	0.319559914	0	-0.579163993	-0.976435208	-0.984764322	-0.984764322	-0.984764322	-0.984764322	-0.984764322
YDL175C	AIR2	0	0.063776986	-0.27185226	0.312361064	0.237162315	0.333248736	0.15766815	-0.226077783	0	0.189826137	-0.137897307	0.250936318	0.438772569	0.230415205	-0.090879295	-0.300540912	0	-0.284970562	-0.090781292	-0.206412944	0.398844019	0.479325114	0.251783346	-0.042451249	0	0.235040796	0.165182826	0.547413718	0.374880915	0.421895235	0.374741161	0.659431143
YBR059C	AKL1	0	0.093459417	-0.505206207	-0.569331209	-0.169838548	-0.160783999	-0.020145269	0.043279209	0	-0.553232308	-0.787719343	-1.027520097	-0.67876319	-0.705157693	-0.18570753	-0.160552498	0	0.022499806	-0.359619901	-0.473061076	-0.322237595	-0.17027803	-0.07641522	0.039348737	0	-0.378403833	-0.403590632	-0.482518466	-0.608852743	-0.549126206	-0.511373209	-0.232987147
YDR264C	AKR1	0	-0.183598325	-0.256004403	-0.240133002	-0.12212687	-0.386092327	-0.464817904	-0.235728138	0	0.134012087	0.288688755	0.410745264	0.429582423	0.417004836	0.146722407	-0.298112885	0	0.153460856	-0.091235648	0.158180274	0.179117938	-0.085483885	-0.029114621	0.202763984	0	0.288438818	0.367360493	0.437370543	0.431395596	0.5150351	0.491570638	0.381445255
YOR034C	AKR2	0	-0.149150457	0.393644141	0.248696346	0.442786027	0.183046432	0.044350282	0.394619339	0	0.013543306	-0.13739517	-0.450810369	-0.589284107	-0.563390663	-0.428402632	0.256217988	0	0.069542482	-0.019975164	0.2086179	0.121594838	0.055778376	0.147934903	-0.063768846	0	0.12283085	0.026394837	-0.156362393	-0.111305264	-0.399214853	-0.399214853	0.083272066
YOR335C	ALA1	0	0.082309711	0.536770943	0.518224809	0.470266572	0.473338748	0.324563104	0.172227141	0	0.104897538	0.168219369	0.271957068	0.370700933	0.458313853	0.253380074	-0.488376125	0	0.161599391	0.596810043	0.683846792	0.405144459	0.585945466	0.632505311	0.446594703	0	0.282743358	0.493773508	0.561531015	0.578266853	0.714163973	0.645960903	0.649095165
YJL122W	ALB1	0	0.783052258	1.67323423	2.059931926	1.840017751	1.767715516	1.224780024	0.646052036	0	-0.389271304	-0.682595612	-1.055048716	-1.349679322	-2.015668444	-2.296987972	-1.911253896	0	0.128226991	0.835234034	1.1753736	1.021283029	1.177556879	0.954951374	-0.025024426	0	-0.379100317	-0.467412041	-0.773148557	-1.211036033	-0.91563309	-2.013974129	-2.066977882
YMR170C	ALD2	0	-0.15823861	-0.401049618	-0.793791165	-0.550431387	-0.650728916	-0.570310186	-0.229764982	0	-0.032764966	0.226595979	0.422001952	0.680732363	1.014563085	1.401477732	1.351240911	0	0.087579512	0.046164828	0.036959309	0.04234794	-0.114260401	0.02840428	0.071951393	0	0.377229597	0.526463844	0.729542559	0.852873053	0.929267715	1.399357075	1.567128618
YMR169C	ALD3	0	-0.570705897	-0.789020532	-1.41163233	-0.643265893	-0.533613307	-0.19829127	-0.052684754	0	-0.057440557	0.161580836	0.079332653	0.327853795	0.850601207	1.565663191	2.457663366	0	-0.341635242	-0.498567184	-0.849341958	0.107956609	-0.244167995	0.052634287	0.202315301	0	-0.036098466	0.289092125	0.155111751	0.232686809	0.516403049	0.729768576	0.968245719
YOR374W	ALD4	0	-0.425537062	-0.994997964	-2.901286231	-3.035664395	-2.603188639	-1.062029643	-1.181069403	0	0.003226656	0.084629627	0.313774839	0.513413738	0.754336832	0.699225679	0.105985652	0	-0.397909495	-1.06595208	-2.424026014	-2.792899974	-2.663497846	-1.207604806	-0.839025132	0	0.219155326	0.338619525	0.491599136	0.577132859	0.906886049	1.143359594	1.284607713
YER073W	ALD5	0	0.043267723	0.4998485	0.207089283	0.082895676	0.576802156	0.759200315	0.589003592	0	-0.63244968	-0.906344526	-1.211674971	-1.688631723	-1.722406665	-1.384982891	-0.85289975	0	0.042859374	0.616287641	0.53240585	0.15345061	0.541268586	1.048933692	0.879597425	0	-0.30212356	-0.17567106	-0.213313153	-0.509582949	-0.670603572	-0.903904006	-1.058918755
YPL061W	ALD6	0	0.021719067	-0.116862441	-0.875471869	-0.631332096	-0.057318811	0.658556172	0.689354041	0	-0.105447322	-0.208441723	-0.272262676	-0.272697705	-0.312157372	-0.569621998	-0.481542353	0	-0.029394357	-0.534573265	-1.41244002	-1.430319326	-0.465502855	0.814760074	0.915888607	0	0.175918973	0.177156316	0.151046775	0.154483133	0.141892865	0.225669051	0.225258577
YOR175C	ALE1	0	-0.185242449	-0.418359191	-0.606717608	-0.520787861	-0.422029221	-0.309900716	-0.082982182	0	0.09798292	0.118070985	0.241924994	0.055526766	-0.032583986	-0.622168843	-0.850622242	0	-0.121975084	-0.341374472	-0.183239126	-0.184651276	-0.37193691	-0.240355579	0.031164853	0	0.033278073	0.172147757	0.176330132	0.161277955	0.242519657	-0.02089705	-0.278064244
YNL148C	ALF1	0	-0.551223452	-0.150299084	-0.067918613	0.038904089	0.032244692	-0.075220647	-0.231507118	0	-0.078114173	-0.131328173	0.311747694	0.498338804	0.042997127	0.501281524	-0.036263244	0	0.04104501	0.147980457	0.383538523	0.458358507	0.300923335	0.180390861	-0.005799893	0	-0.020292503	-0.007277281	-0.135775991	-0.029198057	0.006604663	-0.001398826	0.245502821
YBR110W	ALG1	0	-0.221098221	-0.44892937	-0.548165804	-0.241238885	-0.129125111	-0.31872448	-0.216988018	0	-0.014649971	-0.14019371	-0.232653527	-0.40782688	-0.448338722	-0.983470893	-0.813047825	0	-0.172357404	-0.108135226	0.072806274	-0.059697137	-0.132413308	-0.017253663	0.03949635	0	0.077406753	0.082980722	0.03546527	0.046034969	-0.050289714	-0.054867088	-0.2270854
YNL048W	ALG11	0	-0.251432653	-0.228066355	-0.469481248	-0.407912511	-0.316978738	-0.267891755	-0.255978032	0	0.18563529	-0.001883079	-0.116931598	-0.07542457	-0.181245511	-0.403956068	-0.555022147	0	-0.109562191	-0.032716542	-0.076813585	-0.064921346	-0.042749691	-0.024117898	0.131057995	0	0.080634766	0.22108178	0.159965975	0.160514618	0.172367337	-0.051403715	0.02300876
YNR030W	ALG12	0	-0.248597449	-0.181774413	-0.410548555	-0.299522777	-0.11649335	-0.255959002	-0.20484467	0	0.281006776	0.127438505	-0.127752415	-0.414581824	-1.010810985	-1.702900356	-0.944830006	0	-0.07630619	-0.069598623	-0.147982696	-0.177611927	-0.017242414	-0.004414932	-0.028335107	0	0.307179703	0.223294357	0.198377186	0.013068655	-0.187493843	-0.47451505	-0.750740902
YGL047W	ALG13	0	0.028266443	-0.470255883	-1.83281436	-1.093052846	-1.049644011	-0.172263845	-0.03201192	0	0.55609848	0.850008537	1.126920202	1.179135801	1.486655534	1.34698486	0.753516939	0	-0.364691904	-0.494668815	-1.365880397	-0.985278058	-0.703647085	-0.750986653	-0.421194159	0	0.560185294	0.510466618	0.751310101	0.494579054	0.542479287	0.848967288	0.833588441
YBR070C	ALG14	0	-0.018926321	-0.103783264	-0.181124026	-0.124246944	-0.221643172	0.250812943	-0.005662943	0	0.245081819	0.566174287	0.537996283	0.714837803	0.518246769	0.363182647	0.142876766	0	-0.214096959	-0.197934982	-0.097822942	-0.105433454	-0.055243719	-0.028774479	-0.110873993	0	0.523708346	0.587871577	0.695783379	0.83478822	0.904793195	0.990148529	1.010761205
YGL065C	ALG2	0	-0.151083458	-0.002690978	0.043193974	0.004763555	-0.096006116	-0.206073026	0.051319808	0	0.007601068	-0.035395313	-0.21373154	-0.256211862	-0.364472046	-0.556413706	-0.391213327	0	-0.088402083	0.139672282	0.392474511	0.153487123	0.177542769	0.155406737	0.203049383	0	0.14815546	0.071356629	-0.18882368	-0.093357812	-0.125205021	-0.079731146	-0.246912744
YBL082C	ALG3	0	-0.203895349	0.040510462	0.309228784	0.325426689	0.133603492	-0.224216633	-0.284639943	0	0.512073078	0.509965997	0.745779567	0.684878467	0.628701974	0.456144964	-0.085321146	0	0.308522958	0.356515952	0.870824861	0.662859944	0.437367025	0.295347569	0.089708638	0	0.400033103	0.396833744	0.594518957	0.562968515	0.842871871	0.848929286	0.837630062
YPL227C	ALG5	0	0.221126925	0.311323347	0.104697724	0.136612682	0.198935646	-0.043920923	0.373310423	0	0.053232775	-0.035687796	-0.4649055	-0.388315899	-0.901691487	-1.342422825	-0.478567437	0	-0.256356987	0.108950016	-0.021562767	0.300538102	0.331669479	0.264661922	0.464102738	0	-0.139494512	0.107389613	-0.169826913	0.029851339	-0.471763041	-0.594263941	-0.505840682
YOR002W	ALG6	0	-0.251392134	-0.047098345	-0.34570155	-0.285834515	-0.310516756	-0.377243866	-0.318956099	0	0.385348162	0.257104575	0.368657866	0.252636466	0.113890644	-0.169258721	-0.183570291	0	0.187089375	0.066427297	0.162496837	-0.050798748	-0.106964659	-0.090141401	-0.104073416	0	0.402253858	0.392545384	0.384953916	0.378124551	0.406823494	0.085877865	-0.003308539
YBR243C	ALG7	0	-0.533114282	-0.57302035	-0.583350719	-0.204580946	-0.301184675	-0.312082297	-0.316969677	0	0.426811521	0.268229568	0.224229968	0.282800047	0.092638374	-0.252264674	-0.403067102	0	-0.151739951	-0.141613438	0.058726959	0.01260322	0.01033662	0.077602484	0.087142215	0	0.486830527	0.536539747	0.617559283	0.661880449	0.682509833	0.472516695	0.439092894
YOR067C	ALG8	0	-0.540088854	-0.264810883	-0.235535666	-0.13745632	-0.197576304	-0.185364727	-0.168598156	0	0.201136108	0.193940123	0.197673227	-0.001731186	-0.683975597	-1.177492882	-1.097781083	0	0.012626142	0.069476084	0.151497001	0.098616068	0.023075742	0.056769697	0.084554103	0	0.402750942	0.416210679	0.160833172	0.322687036	-0.030759355	-0.38496621	-0.767826736
YNL219C	ALG9	0	-0.192447392	0.012284026	-0.101932656	0.011604317	-0.014544702	-0.064789488	0.046365377	0	0.264867428	0.189895199	0.147641896	-0.04418203	-0.435719678	-0.973574889	-0.663714399	0	0.047964752	-0.015047546	0.039453754	-0.089078766	-0.181691506	0.016681195	-0.125638818	0	0.284001388	0.223162989	0.252571357	0.173129032	0.242354297	-0.27616572	-0.307206269
YGL021W	ALK1	0	-0.217237103	-0.192785016	0.030643598	0.225050936	0.347139096	-0.278860989	0.138100739	0	-0.05759634	-0.357674333	-0.434784859	-0.833622321	-0.940652551	-1.356205044	-1.155934969	0	-0.558986298	-0.349869418	0.170846288	0.114702972	0.109463668	-0.277418406	0.008110635	0	0.06642163	-0.267301761	-0.478300707	-0.50187596	-0.8497226	-0.923484844	-1.301448768
YBL009W	ALK2	0	0.020109	0.376340429	0.477914006	0.262165081	0.171078468	-0.008418523	0.258268854	0	-0.185284336	-0.276784822	-0.535304348	-0.357578391	-0.353309895	-0.577412675	-0.822749432	0	-0.264416139	0.025779544	-0.031937983	-0.136448094	-0.048942122	-0.183565369	-0.059886973	0	0.220245133	0.006290767	-0.37239197	-0.252913066	-0.233767906	-0.397092052	-0.070767451
YML086C	ALO1	0	-0.108292954	-0.169416227	-0.261954225	0.020835817	-0.045884049	-0.014007488	-0.20417506	0	0.031406637	0.177604098	0.249197377	0.452206874	0.407998503	0.07858769	-0.501090056	0	-0.048802874	-0.170073816	0.07338071	-0.003365215	-0.062549931	0.082774135	0.243588169	0	0.356598915	0.477343216	0.643055858	0.749907345	0.856593874	0.910622223	0.974563602
YNL270C	ALP1	0	0	0	0	0	0	0	0	0	0	0	0	0	0	0	0	0	0	0	0	0	0	0	0	0	0	0	0	0.017109495	0.452163141	0.128966414	0.616884613
YOL130W	ALR1	0	0.339827808	0.695894129	0.96748691	0.839662074	0.812484873	0.501924315	0.408700194	0	-0.337793195	-0.384753732	-0.466457072	-0.550969776	-1.129351893	-0.905392248	-0.55783915	0	0.414757326	0.649131942	0.786914148	0.536575861	0.741708074	0.603508779	0.337057159	0	-0.122718666	-0.198866266	-0.39908253	-0.282158559	-0.550445168	-0.77170424	-0.922603086
YFL050C	ALR2	0	0	0	0	0	0	0	0	0	0	0	0	0	0	0	0	0	0	0	0	0	0	0	0	0	0	0	0	0	0	0	0
YLR089C	ALT1	0	-0.226792028	-0.322951475	-1.025162342	-0.720035549	-0.509277719	-0.266766189	-0.143458011	0	0.156382306	0.158893628	0.177648267	0.401363363	0.484982556	0.073434612	-0.189276809	0	-0.130383784	-0.483734405	-0.748734966	-1.028805168	-0.893831387	-0.510756318	-0.193741846	0	0.25854228	0.403552351	0.423714122	0.513718694	0.739487979	0.710448041	0.747041748
YDR111C	ALT2	0	0.022780451	0.197371898	0.319437445	0.373058408	0.235446821	0.160013537	-0.073325012	0	0.205450887	0.138642463	0.249949435	0.488605601	0.642116171	0.552883056	0.491354445	0	-0.232977568	0.050745713	0.154066798	0.15432759	0.367018781	0.308751492	0.057306737	0	0.509329555	0.324516336	0.508016945	0.43724139	0.681734176	0.686299909	0.851235796
YKR021W	ALY1	0	-0.06000295	-0.031207539	0.219231152	0.315063402	0.491505323	0.159437392	0.23098836	0	-0.306425609	-0.386053207	-0.54358771	-0.636647042	-0.848203044	-0.547000622	0.028214844	0	0.099926965	-0.088871562	0.078625955	-0.190157459	-0.017375254	-0.022336248	-0.1805452	0	-0.039467739	-0.372625412	-0.334309934	-0.275071819	-0.490591161	-0.680380027	-0.672753427
YJL084C	ALY2	0	-0.071159953	0.366662426	0.369694584	0.440684941	0.339846624	0.184843428	-0.014615498	0	-0.54913684	-0.54913684	-0.54913684	-0.54913684	-0.54913684	-0.54913684	-0.244380503	0	0.14434853	0.147145071	0.419378069	0.216873566	0.316321599	0.046462707	0.107721855	0	-0.253565451	-0.448182067	-0.448182067	-0.448182067	-0.448182067	-0.448182067	-0.448182067
YGR225W	AMA1	0	0	0	0	0	0	0	0	0	0	0	0	0	0	0	0	0	0	0	0	0	0	0	0	0	0	0	0	0	0	0	0
YML035C	AMD1	0	0.488506704	0.781118351	0.139310972	0.141328807	0.130048643	-0.087547349	-0.048377062	0	-0.094335507	-0.455809405	-0.853959947	-0.973960999	-1.18507795	-0.958496263	-0.745744357	0	0.132201085	0.324908853	-0.080592186	-0.094376784	-0.270501078	-0.248874179	-0.134377807	0	-0.141446251	-0.273285134	-0.768754151	-0.556723565	-0.854757614	-1.014778207	-1.078182834
YDR242W	AMD2	0	0.022680453	0.294664682	0.521425839	0.249846214	0.328368626	0.269770205	0.368585196	0	-0.067642821	-0.154414571	0.175358894	0.106255459	0.087800502	0.090013219	0.477454814	0	-0.014280091	-0.156030976	0.289118436	0.070146039	0.137764968	-0.027365419	-0.069057381	0	-0.212266156	-0.072898302	-0.049347066	-0.18783364	0.142231567	0.367072931	0.350401432
YBR211C	AME1	0	-0.494975084	-0.344042125	-0.385576458	-0.221893596	-0.241771652	-0.106716133	-0.251543858	0	-0.16520524	-0.123256559	-0.558818963	-0.323276366	-0.646581418	-0.371145343	0.151134693	0	-0.271110153	-0.678855213	-0.633038068	-0.254656375	-0.374774276	-0.188282671	-0.119176233	0	0.094391322	0.101785134	-0.242568784	-0.374664017	-0.263438926	-0.78764228	0.024105752
YOR378W	AMF1	0	0	0.172730718	0.406090351	0.225965876	0.021366013	0	0	0	0	0	0	0	0	0	0.097030905	0	0	0.001470799	0	0.270253832	0	0.066413007	0	0	0	0	0	0	0	0	0
YBR158W	AMN1	0	-0.143324321	0.113068488	0.168997297	0.123095787	0.285213165	0.087011306	-0.36791328	0	-0.893780776	-1.386661236	-2.017233506	-1.926650174	-2.232508369	-1.314233972	-0.882028313	0	-0.181618712	-0.162386798	0.046278851	-0.204254143	0.046790496	-0.065333008	-0.610055367	0	-0.658679531	-1.059240686	-1.403325357	-1.541882018	-1.494019388	-1.533834658	-1.42742626
YGL156W	AMS1	0	-0.103066092	-0.273850043	-0.273850043	-0.273850043	-0.273850043	-0.273850043	-0.273850043	0	-0.046267532	0.010940105	0.058793649	0.204900126	0.260053045	0.678400201	0.803979826	0	0.090785697	0	0	0	0	0	0	0	0	0	0	0	0.074121763	0.090392778	0.272011241
YJR047C	ANB1	0	0	0	0	0	0	0	0	0	0	0	0	0	0	0	0	0	0	0	0	0	0	0	0	0	0	0	0	0	0	0	0
YEL036C	ANP1	0	-0.209484475	-0.026649622	-0.082414162	-0.089229491	-0.259282534	-0.361466602	-0.321222448	0	0.094260607	-0.080330926	-0.088537865	-0.079116592	-0.332133197	-0.86286023	-0.995011312	0	-0.049462823	-0.145017113	-0.033563824	-0.133905103	-0.256485084	-0.071770941	0.026108015	0	0.128673389	0.03580343	0.201195356	0.026223541	0.211270418	0.029920106	0.041471123
YKL047W	ANR2	0	0.330941977	0.614094816	0.651855923	0.285422495	0.562238372	0.285504234	0.27141783	0	0.347740488	0.308440731	0.435057886	0.481014397	0.576073033	-0.005561772	-0.478811635	0	0.066761822	0.116809523	0.433886346	0.249537399	0.357752678	0.185210447	0.025892519	0	0.236958943	0.130200758	0.110830727	0.122518484	0.230598246	0.173849497	-0.193789007
YHR126C	ANS1	0	0	0	0	0	0	0	0	0	0	0	0	0	0	0	0	0	0	0	0	0	0	0	0	0	0	0	0	0	0	0	0
YPR128C	ANT1	0	0.288965855	0.44134532	0.54517126	0.41689713	0.487900645	0.125503177	0.152351899	0	0.368394595	0.628574632	0.711629961	0.722535539	0.865548322	0.185355905	0.092326579	0	0.147630136	0.378211403	0.699860935	0.358440594	0.263161891	0.342215829	0.169529065	0	0.559216224	0.67573651	0.750907001	0.879714318	1.194736912	1.086807162	1.047427674
YMR010W	ANY1	0	0.127192591	0.320333387	0.097377535	0.076082351	0.183337638	0.057716498	0.1462268	0	-0.519395105	-1.044030723	-1.826030512	-1.944243463	-2.42945798	-1.857777668	-0.961496584	0	0.100150314	0.132087913	-0.072158514	0.211988081	-0.017803119	-0.081033682	0.330936538	0	-0.255564575	-0.679983856	-0.952294676	-1.261859898	-1.535362948	-1.994094524	-1.78776329
YPR180W	AOS1	0	0.182135069	0.289390494	0.149185282	-0.077889635	0.28081792	0.1968436	0.224589497	0	0.195228612	0.299485987	0.147734348	-0.056674546	0.411335834	0.263417279	0.20247037	0	0.150609224	0.062833929	-0.031780056	0.317914239	0.153272475	0.161205004	-0.069514785	0	-0.050843934	0.218498781	0.057356984	0.099593238	0.129060233	0.141484415	0.114761455
YCL050C	APA1	0	0.053932377	0.369058566	0.556152675	0.370468958	0.126977777	0.104585225	0.492427487	0	0.229860044	0.505618163	0.603717784	0.725783261	1.008409227	0.793373732	0.189725587	0	0.100197415	0.265413551	0.344368908	0.19815808	0.072217145	0.196552296	0.360496936	0	0.259537314	0.263793055	0.416632352	0.541022408	0.704375555	0.665482679	0.659879867
YDR530C	APA2	0	-0.230388769	-0.445127158	-0.650498341	-0.791577804	-0.642444895	-0.53335149	-0.397818913	0	0.468588843	0.517398305	0.856597239	1.195691042	1.565463307	2.083417446	2.054809882	0	-0.053539219	-0.518014002	-0.639086513	-0.822204859	-0.724238879	-0.790751697	-0.498811658	0	0.231066014	0.394610282	0.401229967	0.792306095	0.875866114	1.216279899	1.5486191
YNL172W	APC1	0	0	0	0	0	0	0	0	0	0	0	0	0	0	0	0.165622567	0	0	0	0	0	0	0	0	0	0	0	0	0	0	0	0
YDL008W	APC11	0	-0.230057629	-0.065547555	0.042806673	0.000865016	0.144436378	-0.255685125	0.02137191	0	0.264869107	0.268633788	0.560429263	0.781678693	0.680998584	0.776538175	0.443762431	0	0.088506649	-0.055580783	0.057304445	0.282764102	0.212678301	0.112425118	-0.050296959	0	0.287981815	0.484324327	0.562691155	0.432127908	0.393010768	0.935712317	0.828257989
YLR127C	APC2	0	-0.004896843	-0.004896843	0.188647835	0.042166851	0.081995596	0.065835943	0.159632018	0	0	0	0	0	0	0	0.233384992	0	0	0.036524433	0	0	0.059382968	0	0.18061892	0	0	0	0	0	0	0	0
YDR118W	APC4	0	-0.215715867	-0.215715867	-0.215715867	-0.073197866	0.030242163	0.13829614	0.026209717	0	0.284431217	0.455943954	0.401160777	0.360004612	0.495193713	0.419042627	0.036032029	0	-0.187058258	-0.187058258	0.265020518	0.126976941	0.059629524	-0.119515908	0.17754779	0	0.252621536	0.429707008	0.331510322	0.359374982	0.472778881	0.238909117	0
YOR249C	APC5	0	-0.151910758	-0.151910758	-0.100691809	-0.151910758	-0.137541181	0.025139562	-0.151910758	0	-0.041677548	0.065461256	-0.041677548	0.044943193	0.112477883	0.004170774	0.95003929	0	-0.145573121	-0.145573121	-0.083935152	-0.145573121	-0.060692467	-0.145573121	0.008478587	0	0	0.053570145	0	0	0.068120453	0.230092316	0
YLR102C	APC9	0	0.213761677	-0.022245255	0.158159177	-0.168713128	-0.149254604	-0.134140161	0.034381746	0	0.069234634	0.38749265	0.124880906	0.402005083	0.440142602	0.589930197	-0.049709861	0	0.462324839	0.05750464	0.302217394	0.496130641	0.011209275	0.201006206	0.065797412	0	-0.013879667	0.188147333	-0.064492707	0.080287209	0.115610156	-0.173823005	0.391753736
YBR151W	APD1	0	-0.114733241	-0.589352033	-0.881222274	-0.715517928	-0.584663002	-0.43046351	0.084591572	0	0.31007661	0.32462663	0.193821794	-0.027474126	-0.043632665	-0.510219319	-0.515736718	0	-0.12032631	-0.630158314	-1.133849413	-0.744646577	-0.698989978	-0.341150191	-0.110421576	0	0.09933657	0.044100885	0.108328047	0.137857015	-0.008199195	-0.271108666	-0.309576191
YKL103C	APE1	0	0.002665902	-0.50752717	-1.310939122	-1.566570754	-1.263882481	-0.577087211	-0.014715961	0	-0.004276572	0.337976281	0.353567405	0.499123406	0.671200641	0.730205844	0.2283934	0	-0.002243592	-0.159598072	-0.84966384	-0.969216623	-1.030927685	-0.658483493	0.00531177	0	0.102550471	0.237337089	0.348531052	0.341804884	0.549262149	0.816385839	0.918841665
YKL157W	APE2	0	-0.118279217	-0.202583781	-0.63706577	-0.470643851	-0.356552507	-0.467524532	-0.145364497	0	0.250377634	0.342463179	0.535540919	0.721370501	1.066478682	1.282315444	0.870045419	0	0.070735258	0.075732407	-0.065925285	-0.202662523	-0.242918736	-0.151348299	0.153229144	0	0.206774743	0.279686663	0.446442137	0.586706177	0.775516789	1.008385806	1.125369226
YBR286W	APE3	0	-0.138785354	-0.199290761	-0.55269019	-0.486798941	-0.451088144	-0.413262921	-0.275826425	0	0.384339801	0.478036252	0.816169435	1.06867807	1.50828785	1.7923854	1.4362737	0	0.079907369	-0.235689707	-0.292330262	-0.539836927	-0.522246229	-0.336265678	-0.130264237	0	0.397735962	0.391351551	0.626454431	0.716250047	1.080331264	1.351500425	1.358996321
YHR113W	APE4	0	-0.153506722	-0.264552308	-0.891926097	-0.821373448	-0.792826318	-0.408879677	-0.113686864	0	0.213992246	0.396706735	0.72488153	1.004723377	1.302286229	1.414058417	0.921788187	0	0.099816546	0.137493826	-0.295379519	-0.477941725	-0.464223918	-0.301635699	0.061601649	0	0.384654871	0.698011369	0.942043055	0.940071898	1.293339231	1.538570099	1.714212197
YDR525W	API2	0	0	0	0	0	0	0	0	0	0	0	0	0	0	0	0	0	0	0	0	0	0	0	0	0	0	0	0	0	0	0	0
YNL077W	APJ1	0	-0.187095805	-0.683287563	-0.4940126	-0.987856635	-1.070341237	-0.466811026	-0.231470126	0	-0.570280729	-0.755147445	-1.079750789	-1.268038198	-1.306530569	-0.913575753	-0.266599086	0	-0.172156095	-0.952220956	-0.589515042	-1.032069454	-1.086376168	-0.441679997	-0.405007866	0	-0.239679985	-0.576344723	-0.384103094	-0.510196393	-0.825710358	-1.074779426	-0.62808913
YJR005W	APL1	0	-0.76065424	-0.611973327	-0.311747439	-0.324368198	-0.320192375	-0.320152771	-0.156967263	0	-0.258191227	-0.506546329	-0.755424723	-0.973514457	-1.081377328	-0.94280028	-1.056406381	0	-0.119712475	-0.456650939	-0.153809104	0.067095762	-0.222714888	-0.220740112	-0.045699389	0	-0.240255252	-0.152790099	-0.4360337	-0.698906093	-1.102430769	-0.866905685	-1.039945582
YKL135C	APL2	0	0.001742344	0.030952928	0.097941658	0.19215271	0.189667033	0.069265159	0.021810813	0	0.186633956	0.201154734	0.296901495	0.073272135	0.335154973	-0.155193127	-0.241874364	0	-0.045831323	0.006879373	0.127551038	-0.076123928	0.19566069	0.095284529	0.102388255	0	0.020279703	0.238552676	0.09705165	0.296408948	0.16135239	0.219617885	0.086575236
YBL037W	APL3	0	-0.046514559	-0.43668665	-0.282401568	-0.410227348	-0.314283979	-0.13156976	-0.20014158	0	-0.130923907	-0.295072124	-0.521659385	-0.710895678	-0.662450219	-0.710895678	-0.710895678	0	-0.53400768	-0.315007912	-0.283980071	-0.309277404	-0.386450492	-0.457209223	-0.19750225	0	-0.155059604	-0.43625891	-0.492459555	-0.413278802	-0.457193035	-0.676854117	-0.676854117
YPR029C	APL4	0	-0.209575913	-0.677327951	-0.665401351	-0.511626697	-0.237859528	-0.151873401	0.054920026	0	0.019984472	0.089297491	0.181380985	0.290530015	0.276631981	0.24222647	0.030302937	0	-0.34354481	-0.57782074	-0.734688748	-0.370245296	-0.324967169	-0.180934863	-0.022032841	0	0.137900676	0.16949004	-0.038674857	0.009875241	0.118656797	0.327183593	0.339265658
YPL195W	APL5	0	-0.140124001	-0.13705563	-0.241350434	-0.213218388	-0.161911764	-0.13459148	0.049788864	0	-0.014422032	0.153836015	0.061978592	0.101403105	0.335881306	0.54957808	-0.056162705	0	-0.142817676	0.011325059	-0.013843813	-0.072752383	0.06979726	0.036249987	0.177244116	0	0.215828603	0.237155944	0.261371675	0.452700896	0.501579339	0.618943432	0.336196959
YGR261C	APL6	0	0.029466637	0.10230033	0.046898746	0.026198146	0.166518884	0.223672904	0.074877317	0	-0.047669377	-0.142541117	-0.056369366	0.086574358	0.048796341	0.007326705	-0.179339949	0	0.017281218	0.053909828	0.120030476	0.053943057	0.082542645	-0.116488173	0.087861355	0	0.084738536	-0.201423584	-0.157104853	-0.051877215	-0.101735242	-0.142517805	0.010612007
YPL259C	APM1	0	0.067012634	-0.12148246	-0.006441312	0.195366954	0.079453851	-0.082950177	0.147084726	0	-0.356259654	-0.529825424	-0.57838765	-0.688245112	-0.788781937	-0.61629943	-0.634390584	0	-0.161632248	-0.285574832	-0.173144259	-0.182544345	-0.100263949	-0.107923176	0.0443247	0	-0.261629909	-0.304102742	-0.523260884	-0.293936574	-0.591005646	-0.617214339	-0.514761714
YHL019C	APM2	0	0.039563161	-0.618392208	-0.429622968	-0.277873587	-0.265821873	0.141197952	0.189603974	0	0.165127404	0.135775769	0.069484571	-0.071473496	0.116957722	0.183149746	0.35327658	0	0.166431154	-0.611918535	-0.567097264	-0.226714974	-0.09219518	0.009335982	0.222820681	0	-0.153899535	-0.152712128	-0.177336299	-0.066728933	-0.126467331	0.272522745	0.161743583
YBR288C	APM3	0	-0.051034481	-0.058311965	0.141152017	0.247271897	0.285992383	0.05521255	0.338427022	0	0.132698347	0.144109688	0.225925737	0.356176293	0.583117489	0.51188322	0.15259184	0	-0.352069705	-0.114619094	-0.084934033	-0.034306851	0.004159245	0.062573978	0.0995833	0	0.39097183	0.359026201	0.280303606	0.512100909	0.697239876	0.636678966	0.634003274
YOL062C	APM4	0	-0.217594052	-0.20928716	-0.34416862	-0.509900328	-0.48283513	-0.49802869	-0.308622109	0	0.113849844	-0.035020278	-0.119127418	-0.371364433	-0.567647616	-0.713114062	-0.600963174	0	0.107316935	0.268945373	0.319166396	0.015904698	-0.238481563	-0.11737553	0.163627323	0	0.131588986	0.550580663	0.431694176	0.333059332	0.150953309	0.170942218	0.020604468
YKL114C	APN1	0	0.307603129	0.395516626	0.399088795	0.550578453	0.492424114	0.303339987	0.127438395	0	0.144546046	0.480078121	0.464273493	0.885291317	1.018223512	1.307139976	0.291282697	0	-0.089238971	0.115336926	0.290301634	0.128600054	0.326206047	0.225722017	0.341589324	0	-0.041674799	0.315187604	0.493272965	0.585449093	0.808970472	0.695975177	0.622896365
YBL019W	APN2	0	-0.224462464	0.06380635	-0.075923029	-0.080526745	-0.363344272	-0.150660821	-0.136825684	0	-0.033206239	-0.032022846	-0.180554061	0.040749105	0.10418353	-0.40199095	0.386779653	0	-0.05854419	-0.1837554	-0.682457909	-0.090121844	-0.093578696	-0.485016322	-0.294717672	0	0.316425745	0.130681486	0.119069289	0.012765334	0.292955799	0.03403097	0.229523822
YNL094W	APP1	0	-0.067576244	0.06884428	-0.133568213	0.017669921	0.061948902	-0.059336905	-0.157817356	0	-0.194834492	-0.205510644	-0.333802699	-0.264112063	-0.316412406	-0.414758099	-0.126196429	0	0.043921002	-0.11697208	-0.113859796	-0.223353331	-0.118445059	-0.192612003	-0.065560849	0	-0.068873763	-0.144331941	-0.433895178	-0.189747833	-0.207984041	-0.255727277	0.002003835
YIL040W	APQ12	0	0.142211681	0.419384817	0.260590728	0.496639836	0.335520522	0.138251499	0.165980899	0	0.045092687	0.026197205	-0.225028083	-0.332864102	-0.710337475	-1.140982921	-0.439080401	0	0.049855287	0.557527759	0.575065336	0.758145887	0.53661621	0.50429058	0.577369508	0	0.348503242	0.598001608	0.371112085	0.480822209	0.307493258	-0.199414946	-0.470420838
YLR170C	APS1	0	-0.119676047	-0.268102487	-0.676549949	-0.605587667	-0.695202754	-0.232015851	-0.394326968	0	0.398543207	0.707049678	0.838181393	0.93951565	1.095895162	1.136444578	0.722365712	0	0.197120758	0.109651091	-0.058311718	0.167189523	0.027999549	0.094535777	-0.184234382	0	0.119769343	0.051090069	0.248774767	0.19473815	0.346784354	0.289360954	0.561832389
YJR058C	APS2	0	-0.118630995	-0.301024531	-0.526510604	-0.04130994	-0.165315922	-0.120157796	-0.001115164	0	0.100593345	0.062909784	0.056017504	0.172882451	0.11706857	-0.280070868	0.058979475	0	-0.171199124	-0.282490451	-0.364693358	-0.243368349	-0.077085279	-0.134336592	-0.133782451	0	0.298765055	0.219702096	0.170162179	0.359616233	0.264073764	0.360012727	0.108545777
YJL024C	APS3	0	0.274723742	0.475037372	0.511769658	0.224952194	0.338920488	0.190563846	0.036682336	0	0.312141385	0.442132062	0.609672461	0.725757795	1.095712698	1.213913203	0.978474436	0	-0.111385735	-0.048118161	-0.171450466	-0.164347232	-0.101272846	0.053644323	-0.27497026	0	0.007357498	-0.260036136	-0.018612872	-0.185201145	-0.001844774	-0.136104486	0.0826791
YML022W	APT1	0	-0.175289203	0.282191129	0.390546174	0.567549722	0.350018381	-0.143860972	-0.281983632	0	0.488132535	0.504569699	0.832028189	0.824624662	1.074551837	1.034595426	0.37900124	0	0.343113118	0.640477141	0.976215209	0.814202071	0.781698318	0.580092903	0.190617812	0	0.602894933	1.001728516	1.055442275	1.094024538	1.274214278	1.332427239	1.202647072
YDR441C	APT2	0	-0.406500799	-0.130213704	-0.310305877	-0.530053118	-0.319461285	-0.515247123	-0.59622166	0	0.255717744	-0.079586327	0.06588639	-0.108893648	-0.154991789	-0.296932329	-0.407187673	0	-0.309463155	-0.208497912	-0.111565701	-0.324895478	-0.242502473	-0.079709955	-0.149979426	0	0.254095788	0.451390106	0.523851129	0.357035841	0.276885387	0.188631788	0.249364306
YNL065W	AQR1	0	0.408679257	1.365468586	0.155982324	0	0	0	0	0	0	0	0	0	0	0	0	0	0	0.267403957	0	0	0	0	0	0	0	0	0	0	0	0	0
YPR192W	AQY1	0	-0.071507783	-0.463296074	-0.659177154	-0.661324072	-0.773810703	-0.496349586	-0.513965772	0	-0.206131743	-0.367348698	-0.296451082	-0.367348698	-0.367348698	-0.367348698	-0.172681658	0	0.234225611	-0.554290569	-0.569588305	-0.484476426	-0.569588305	-0.569588305	-0.417352957	0	-0.033398332	-0.033398332	0.013330189	-0.033398332	-0.033398332	-0.033398332	-0.033398332
YLL052C	AQY2	0	-0.948380324	-0.264009616	0.767081969	0.212760939	-0.448599773	-0.661288691	-0.190205135	0	0	0	0	0	0	0	0.770643016	0	-0.562298604	0.917149276	1.102775756	0.45676988	0.566126785	0.974301421	1.223005026	0	0	0	0	0.248316229	0	0	0.322366608
YFL054C	AQY3	0	-0.484552923	-0.968887011	-0.968887011	-0.968887011	-0.968887011	-0.968887011	-0.89345022	0	-0.597600445	-1.10689038	-1.297960258	-1.027395435	-1.027299759	-0.064618219	0.291951805	0	-0.924989178	-0.924989178	-0.924989178	-0.924989178	-0.924989178	-0.924989178	-0.241149023	0	-0.638316753	-0.93773435	-0.98935703	-0.941790723	-0.772262834	-0.62213136	-0.368967684
YBR149W	ARA1	0	-0.017808252	-0.351471787	-1.047397695	-1.113018706	-1.010578839	-0.713386238	-0.373898519	0	0.3598004	0.557530679	0.878028851	1.094112538	1.428488583	1.664918909	1.038231679	0	0.008177972	-0.40739026	-0.824219607	-0.93851731	-1.029755682	-0.850186541	-0.439431091	0	0.339645726	0.306506979	0.511726967	0.563535952	0.889731259	1.139223979	1.153744337
YMR041C	ARA2	0	0.327326419	0.322613766	-0.083324567	-0.173991754	0.08303414	-0.279162576	-0.026393093	0	0.093015607	0.00037369	0.179558229	-0.028177297	0.005675402	0.314462786	0.20980717	0	0.36462312	0.414277285	0.162414445	0.277568789	0.114552413	0.091614861	0.124749808	0	-0.057990023	0.098339253	-0.087460076	0.07609406	-0.17160729	0.232066413	-0.159109043
YER036C	ARB1	0	0.539718904	1.088489144	1.155092354	0.911854445	0.847976412	0.597676743	0.398261281	0	0.009219526	0.032854379	0.06984783	-0.063390714	-0.170359996	-0.757300745	-0.944754814	0	0.417393403	0.719017907	0.858931701	0.618113839	0.664883193	0.640112293	0.409700427	0	0.090651946	0.140693988	0.158872606	0.159389411	0.07026727	0.10580935	0.042440154
YGL105W	ARC1	0	0.061381062	0.250509159	0.393010245	0.486804552	0.361787357	0.23072508	0.267793498	0	0.395395436	0.470803597	0.723352945	0.945372101	1.226996846	1.405759226	0.563621105	0	0.111946738	0.069527759	0.285055151	0.206461046	0.319314159	0.250385049	0.258779687	0	0.239748201	0.157951256	0.272414076	0.458888433	0.731451541	0.900360813	0.963592732
YIL062C	ARC15	0	-0.016144076	-0.227428365	-0.478833344	-0.161595224	-0.204076249	-0.231256077	-0.041938875	0	0.453348164	0.553377373	0.873939999	0.927256491	1.102522027	1.153681106	0.551029925	0	0.200339935	0.038355791	0.041062214	0.023325289	0.02930593	-0.055758303	0.098052061	0	0.243351177	0.290065179	0.581160091	0.670776232	0.730877231	0.924181371	1.211553517
YLR370C	ARC18	0	-0.075198974	-0.354066807	-0.58701177	-0.015805679	-0.073980394	-0.157989916	0.283198699	0	0.127617416	0.221919108	0.289288195	0.362149028	0.323652181	-0.239569936	-0.425812875	0	-0.122237574	-0.485956859	-0.714835236	-0.428623684	-0.465141509	-0.292005387	-0.221502065	0	0.094533817	0.195325659	0.336830448	0.383197178	0.469771356	0.298174487	0.138998781
YKL013C	ARC19	0	-0.050937279	-0.324523706	-0.667247782	-0.525236069	-0.310808211	-0.268343362	-0.015327353	0	0.204824799	0.466116675	0.665143892	0.649170516	0.809439297	0.365698981	-0.156887055	0	-0.055229945	-0.349802674	-0.524145862	-0.45953018	-0.38424442	-0.441964298	-0.262950241	0	0.39782976	0.275209216	0.54385348	0.569620318	0.617184486	0.480131844	0.402592963
YNR035C	ARC35	0	0.013429718	-0.03979201	-0.240200418	-0.108564943	-0.035520202	-0.222294814	-0.002206795	0	0.204882958	0.434556051	0.712702583	0.932032461	1.184095899	1.300688765	0.701248066	0	0.075023784	-0.010772032	-0.146448933	-0.059175837	-0.08820289	-0.092168554	0.101966133	0	0.399656799	0.526393545	0.647463626	0.792461225	1.088005367	1.207304872	1.303917713
YBR234C	ARC40	0	-0.071657176	-0.06236987	-0.378729565	-0.343056253	-0.280765095	-0.280021027	-0.112241874	0	0.482744167	0.680984652	0.967371661	1.169660595	1.632650658	2.050941337	1.713510808	0	0.165930271	0.261650539	0.188724589	-0.050304312	-0.00177643	-0.076419206	0.08089596	0	0.483355389	0.697843195	0.920747941	1.067311029	1.375864149	1.651890819	1.758639198
YHR013C	ARD1	0	0.370452871	0.205048184	0.520293267	0.648448629	0.545737839	0.470863479	0.187708295	0	0.28998079	0.31548431	0.536124946	0.784703383	0.928365149	0.815540463	0.316442261	0	0.011049589	0.092342255	0.228667625	0.408183828	0.467560064	0.35765427	0.220681859	0	0.05121554	0.137036136	0.178883785	0.344099545	0.417628802	0.457435888	0.529165156
YCR048W	ARE1	0	0.035907608	0.51233484	0.632734592	0.545608424	0.257397216	0.198261606	0.1816471	0	-0.190562061	0.183846225	0.248948393	0.058476222	-0.076548254	-0.504918321	-0.724162787	0	0.252736604	0.569940478	0.746846104	0.400342212	0.206204665	0.224729157	0.167859283	0	0.337900032	0.39719323	0.632401058	0.572413438	0.628946242	0.747165009	0.553886111
YNR019W	ARE2	0	0.251778664	0.190588104	0.277621838	0.467626511	0.187421718	0.117822495	0.342820906	0	0.009291338	0.212775078	0.472349053	0.63359168	0.982457282	1.296459359	0.963385995	0	0.956887935	0.910618913	1.15899403	1.047195817	0.844050248	0.750538048	0.959303138	0	0.177100125	0.272273684	0.395256411	0.672725802	0.856836014	1.075209765	1.185065865
YDL192W	ARF1	0	0.170216412	0.388302996	0.290747093	0.273160618	0.213850534	0.211315488	0.375428419	0	0.457535857	0.643989837	0.851376203	0.878071395	0.898144942	0.572977516	-0.093222138	0	0.172807915	0.778908718	0.636806794	0.716377162	0.65249809	0.719663153	0.729061661	0	0.377396496	0.923671536	1.093466967	1.19143022	1.134339505	1.137955088	1.027938089
YDL137W	ARF2	0	-0.001390843	-0.045985757	-0.554017863	-0.704377246	-0.611543815	-0.509209198	-0.207378825	0	0.39885087	0.653343397	0.756160874	0.753492406	0.775804406	0.36671268	-0.001678509	0	-0.021379091	0.280570911	-0.059912969	-0.171294159	-0.288480246	-0.180711448	0.101555473	0	0.363031435	0.764940782	0.919210375	0.946357513	0.869459538	0.851954151	0.886262614
YOR094W	ARF3	0	-0.030856062	0.259780653	0.452411608	0.0680398	0.20610612	-0.084664737	0.025004462	0	0.183617641	0.147715035	-0.142002718	0.041010811	-0.212826822	-0.485387514	-0.21195695	0	0.433286358	0.396580042	0.186934444	0.412989828	0.491724268	0.397284557	0.15817433	0	0.116545116	0.063290876	0.198094024	-0.034276731	0.016729731	-0.084529107	-0.281540027
YOL058W	ARG1	0	0.261519235	0.651517808	0.269973074	-0.504214044	0.061050718	0.644829473	0.471513629	0	0.28686632	0.390890141	0.646365096	0.778747323	0.900340221	0.752741307	0.293222048	0	0.538687754	0.863663746	0.689996185	-0.170147497	-0.13297165	0.901014759	0.632621337	0	0.330636121	0.466703737	0.594658756	0.715158786	0.930867796	1.061406137	1.242505889
YJL071W	ARG2	0	-0.059741805	0.375897029	0.374121062	0.236336306	0.248914577	-0.1233875	0.159067981	0	-0.164606732	-0.352236771	-0.770000175	-0.700010584	-0.875217789	-1.320786585	-0.447552297	0	-0.024495995	0.15318715	0.169917941	0.091820765	-0.070779109	0.047542785	0.107451813	0	-0.175151106	-0.021214396	-0.256773654	-0.337927505	-0.546718927	-0.749914734	-0.84593911
YJL088W	ARG3	0	0.687741726	1.257320966	0.561479384	0.01535304	0.461311875	0.716193132	0.821343264	0	-0.18040208	-0.317989823	-0.559392716	-0.553709028	-0.910269515	-1.547171075	-1.408269648	0	0.751838966	1.120204504	0.506561435	-0.244271055	0.187316436	0.649877564	0.38290676	0	0.007692853	-0.143798839	-0.146704516	-0.195388697	-0.224175908	-0.45884821	-0.585432613
YHR018C	ARG4	0	-0.032775946	0.097302021	-0.220887397	-0.499149	-0.051497701	0.119389356	0.292169987	0	0.128310578	0.184821169	0.308062742	0.286812835	0.170997627	-0.332580708	-0.372285053	0	0.106932523	0.558322644	0.494951756	0.077688828	0.138811422	0.437424772	0.496425003	0	0.208342587	0.422063001	0.424599615	0.42165781	0.511504807	0.425577253	0.310890155
YER069W	"ARG5,6"	0	0.0482264	0.572014971	0.29996382	0.18191158	0.570406519	0.630448894	0.584038492	0	0.115557978	0.300023863	0.430509571	0.550581147	0.66398839	0.604837835	0.206385486	0	0.164095057	0.742648558	0.738092069	0.096788009	0.471978354	0.842212293	0.726801181	0	0.136601817	0.355372221	0.462802643	0.558252624	0.834501861	0.94020672	1.061389132
YMR062C	ARG7	0	0.163794616	0.415174823	0.39650195	0.18832497	0.220460094	0.290342842	0.366487754	0	0.342436136	0.589645943	0.916605037	0.993797424	1.353270184	1.467095199	1.062970756	0	0.25224867	0.452428265	0.754520496	0.262462722	0.096746627	0.619896559	0.604985819	0	0.304300535	0.514603264	0.726535576	0.843518717	1.156057475	1.363534871	1.52471153
YOL140W	ARG8	0	0.109025406	0.554400233	0.446365507	0.185478367	0.453501396	0.223762995	0.389557825	0	-0.238345654	-0.139935603	-0.17763923	0.126819774	0.023086676	-0.260034625	-0.315749459	0	0.280105393	0.524842581	0.535096467	0.046367133	0.157692113	0.491486488	0.39285263	0	-0.089124618	-0.018304065	0.071581637	0.252789972	0.352595379	0.236132943	0.190478455
YMR042W	ARG80	0	0.213413353	0.750996973	0.8995999	0.586238945	0.349207929	0.218984789	0.086918975	0	0.226492473	0.394254554	0.562549233	0.65738557	0.857646536	0.954549897	0.718221181	0	0.708182097	0.655711544	0.911174606	0.405526958	0.145047102	0.253433996	0.007754674	0	0.159459058	0.114685026	0.321718833	0.519840828	0.547839982	1.017880443	1.057185363
YML099C	ARG81	0	0.102075988	0.385427109	0.625613085	0.439450891	0.469048467	0.304281479	0.252741044	0	-0.367173699	-0.222199385	-0.179969745	0.003759555	-0.020167851	-0.259224894	0.221579374	0	0.160021808	0.354325793	0.263777087	0.141428437	0.294727769	0.220678115	0.300374731	0	0.118663119	-0.127183069	-0.051281729	0.111189909	0.096414902	0.112499679	-0.00892794
YDR173C	ARG82	0	-0.217475171	-1.186988557	-1.002378179	-0.546275093	-0.387329261	-0.097226027	-0.474973934	0	-0.15430835	-0.108244545	-0.312027327	-0.665266336	-0.841366249	-0.700244537	-0.557156371	0	-0.764119782	-0.893026251	-1.301107644	-0.623883571	-0.518657141	-0.275809477	0.042277436	0	-0.416839502	0.139994224	-0.439853706	-0.227351347	-0.365072037	-0.200697709	-0.618552703
YDR376W	ARH1	0	-0.143480368	-0.457189885	-0.760496851	-0.408441874	-0.506720845	-0.405783396	-0.284533471	0	0.348626871	0.317624721	0.215538682	0.218943079	0.222233534	0.006451369	0.052609115	0	0.004243713	-0.397205593	-0.314259722	-0.582504984	-0.623482828	-0.445905682	-0.09068668	0	0.197116992	0.157737663	0.272608816	0.310807547	0.471897437	0.400097127	0.2702588
YGL157W	ARI1	0	0.233041333	1.315803858	2.915354537	3.970255474	4.10544342	4.136281634	4.269848548	0	0.18993237	0.557217622	0.553221895	0.758331608	0.955220023	1.240209337	0.986940348	0	0.670477804	1.259019334	2.801632577	3.850619425	4.02731332	3.806911741	3.825856845	0	0.194919136	0.4060468	0.414525252	0	0.320114931	0.39330636	0.512499974
YNL020C	ARK1	0	0.383438139	0.05956462	-0.0462041	0.22958865	0.224926375	-0.096207172	0.061305863	0	-0.142470907	-0.321809804	-0.472710159	-0.439658878	-0.529996324	-0.463039731	-0.190225828	0	0.864046621	0.268928851	0.325704125	0.161287901	0.153746508	0.183199259	0.206352417	0	-0.234782472	-0.025594963	-0.009476288	-0.226057917	-0.143069114	-0.121125874	-0.064848717
YBR164C	ARL1	0	0.198789023	0.05039569	0.09856238	-0.142603895	-0.041483541	0.07249474	0.086029283	0	0.239166384	0.519097396	0.68512168	0.760713957	0.952522334	0.822050447	0.22373425	0	0.00132716	0.273171708	0.299495371	0.200555466	0.337290221	0.37971855	0.343592635	0	0.196621459	0.460969668	0.449216101	0.633670696	0.515400176	0.577183615	0.629853777
YPL051W	ARL3	0	0.390795033	0.442830476	0.12066438	0.053585723	0.198301286	0.524075175	0.298594542	0	-0.195768338	-0.035621026	-0.232259618	-0.659620111	-0.808385051	-0.615963608	0.923957964	0	0.35705571	0.324635315	-0.844400983	0.081231743	0.228086711	0.200804775	0.218854258	0	-0.28752068	-0.55785401	-0.400931137	-0.682915312	-0.979671915	-1.331040174	-1.159090409
YHL040C	ARN1	0	-0.275394275	0.501177064	0.627539257	0.404136296	-0.329505524	-0.558405413	-0.023102051	0	0.081020365	0.12785077	-0.08349346	0.066893105	0.041927587	-0.159980528	0.304829624	0	0.172699749	0.696445491	0.944629713	0.552158921	0.179025718	0.005649413	0.533456337	0	0.08934614	0.180607296	0.116235163	0.306271582	0.53959743	0.395193915	0.206029955
YHL047C	ARN2	0	-0.523170758	-0.603226991	-0.229781847	-0.248817591	-0.433799469	-0.725558523	-0.415428368	0	-0.248839186	-0.420724919	-0.225100149	0.055376757	0.071907663	0.311717958	0.238743018	0	-0.149569223	-0.137905197	0.342995731	0.137931927	-0.043630292	-0.026182542	0.240481432	0	-0.486485223	-0.223280677	-0.076508069	-0.12384738	-0.111342124	-0.220201732	-0.024268398
YDR127W	ARO1	0	-0.218485382	0.060447174	-0.129456878	-0.412642886	-0.186290508	-0.131478342	-0.136444389	0	0.146380959	0.196611922	0.369557576	0.501636619	0.740396541	0.863948689	0.399346295	0	-0.084403721	0.117600538	0.198974315	-0.335431132	-0.146120519	0.036010183	0.086514369	0	0.18172953	0.365890867	0.421566883	0.51546585	0.69416043	0.886259177	0.954064415
YDR380W	ARO10	0	-0.588316636	-0.680669541	-0.491569358	-0.355975651	-0.570902622	-0.110035983	-0.046158432	0	-0.521044035	-0.598125089	-0.726958541	-0.61623811	-0.320489346	-0.249039155	-0.059483752	0	-0.375760049	-0.504567556	-0.452141104	-0.46961598	-0.559838477	-0.083176971	0.057617862	0	-0.496084194	-0.383152708	-0.444965955	-0.624838922	-0.146115636	-0.353583196	-0.157594098
YGL148W	ARO2	0	0.07752311	0.43681626	0.599727468	0.633641412	0.573021578	0.425600308	0.268628047	0	0.415800739	0.530725306	0.838776461	1.102560528	1.361278572	1.16950373	0.303729873	0	0.124420699	0.46102168	0.801406085	0.573511938	0.605375486	0.733861224	0.493493205	0	0.370738078	0.589992442	0.731193015	0.88495152	1.148125832	1.410037731	1.413489057
YDR035W	ARO3	0	0.141336669	0.471069099	0.432080695	0.237751965	0.306326082	0.253667522	0.200557187	0	0.229884667	0.172948591	0.355528526	0.477067789	0.487798801	0.315344904	-0.093646066	0	0.193032512	0.460109677	0.547561031	0.299900368	0.350370139	0.438719808	0.32609521	0	0.157016112	0.375540227	0.38815611	0.567178375	0.621411907	0.565541863	0.626220855
YBR249C	ARO4	0	0.081103133	0.262752069	0.23509132	0.223071802	0.263865688	0.251253532	0.079976143	0	0.401116636	0.594307816	0.894962965	1.16031744	1.564442538	1.871974297	1.124181884	0	0.152798931	0.38383983	0.48064815	0.226052669	0.306193552	0.564002137	0.367468135	0	0.48638081	0.776432095	0.954252482	1.099784922	1.402375016	1.749701262	1.853421605
YPR060C	ARO7	0	0.832064313	1.298870728	1.208293792	0.85521875	0.989496536	0.845184821	0.626540202	0	0.25314148	0.557321577	0.342099051	0.738489308	0.913099687	0.924479532	0.352944955	0	0.612596037	0.910641853	0.896731792	0.747839011	0.807230444	1.049488429	0.789846056	0	0.321053031	0.333472676	0.480016115	0.367328518	0.434751968	0.814160929	0.421300728
YGL202W	ARO8	0	0.117825151	0.310844473	0.242777424	0.306196628	0.40048626	0.214760825	0.269592799	0	0.404097094	0.493597174	0.750068722	0.935277935	1.240683715	1.113115039	0.30624465	0	0.215578703	0.1844409	0.320917607	0.114747453	0.242048115	0.321289692	0.236137858	0	0.47312477	0.579060433	0.77267319	0.851919688	1.147339332	1.343040003	1.395398445
YDR421W	ARO80	0	-0.015584449	-0.033948003	-0.033948003	-0.033948003	-0.033948003	-0.033948003	-0.033948003	0	0	0	0	0	0	0	0	0	0.035254177	-0.183365822	-0.183365822	-0.183365822	-0.183365822	-0.183365822	-0.183365822	0	0	0	0	0	0	0	0.140255134
YHR137W	ARO9	0	0	0	0	0	0	0	0	0	0	0	0	0	0	0	0	0	0	0	0	0	0	0	0	0	0	0	0	0	0	0	0
YHR129C	ARP1	0	-0.005392357	0.459822815	0.540935488	0.351506048	0.428194825	0.381098956	0.378853916	0	0.025791826	-0.231411975	-0.064945734	-0.001867488	-0.220063622	-0.184945093	0.021445262	0	0.008307498	0.493945812	0.434715037	0.114301789	0.514581395	0.542252874	0.340156287	0	-0.115014202	0.007754232	-0.28319289	0.098126765	0.285739719	-0.426635892	-0.257752848
YDR106W	ARP10	0	0	0	0	0	0	0	0	0	0	0	0	0	0	0	0	0	0	0	0	0	0	0	0	0	0	0	0	0	0	0	0
YDL029W	ARP2	0	-0.028350736	-0.09598977	-0.38970625	-0.307616172	-0.211924045	-0.220944912	-0.032149904	0	0.207757435	0.260380673	0.417089888	0.524123147	0.728296852	0.72620858	0.230138673	0	-0.026433438	0.128671537	-0.005555874	0.018962178	0.049793903	0.000297154	0.075449303	0	0.269512331	0.428121875	0.546929162	0.560259323	0.755669326	0.947576076	0.91183477
YJR065C	ARP3	0	-0.105600875	-0.181502929	-0.416666972	-0.06328957	-0.094972139	-0.189405297	0.013495821	0	0.214644876	0.170091944	0.257743566	0.665928983	0.913355025	1.007017869	0.455256466	0	-0.084400907	-0.279299122	-0.317719946	-0.186699044	-0.25308949	-0.293441658	-0.040221986	0	0.326566228	0.400498606	0.561129784	0.668844608	0.916462191	1.044663277	1.174919519
YJL081C	ARP4	0	0.009659244	0.353365971	0.253850541	0.088937779	0.099867236	0.098337397	0.015057254	0	0.127896624	0.522128852	0.483880336	0.687883695	0.754458684	0.804119653	0.203661839	0	-0.110105644	0.108847886	-0.02961165	0.055287611	0.034488357	-0.108127509	-0.069371646	0	0.248732918	0.13498334	0.264730725	0.308726592	0.51302672	0.619494135	0.6043518
YNL059C	ARP5	0	0.272050124	0.101061217	0.132497059	0.165310335	0.182937467	0.023057181	-0.032057375	0	0.105769456	0.301469774	0.491263662	0.667570222	0.730489614	0.535160161	0.346160271	0	0.032486842	0.111694064	0.041094384	0.019278596	0.156853309	0.119357774	-0.023499915	0	-0.260768962	-0.009283975	-0.033344998	0.02668803	0.185045202	0.36476602	0.293172281
YLR085C	ARP6	0	0.006962485	0.069619522	-0.118426655	-0.18233445	-0.068183985	-0.139745767	-0.119416565	0	0.097668426	0.249325966	0.538383052	0.721320005	0.901433611	1.103319194	0.651900274	0	0.207904872	0.078732497	-0.184544843	0.029495197	-0.060742835	-0.052106783	0.018199597	0	0.006682375	0.122135588	0.161598934	0.318635986	0.490283333	0.543072878	0.945242594
YPR034W	ARP7	0	0.132956691	0.463973811	0.453619855	0.282423758	0.190743966	0.027152364	0.247387024	0	-0.20970155	-0.422593207	-0.380517874	-0.336959793	-0.483876201	-0.582345553	-0.525044677	0	0.085156078	0.15953171	0.24608437	0.147809041	-0.076705695	0.159921454	0.020989415	0	-0.263015893	-0.418677084	-0.387207811	-0.419988716	-0.378927243	-0.513774068	-0.357651405
YOR141C	ARP8	0	0.318653538	0.070944258	0.362865208	0.179301404	0.071253893	0.16889057	0.118278275	0	-0.147103158	-0.279620954	-0.159483636	-0.354899362	-0.199750683	-0.11996554	-0.222237812	0	0.103926302	-0.133800813	-0.304422625	-0.135701793	-0.007330127	-0.061131556	-0.103103826	0	-0.01402956	-0.159040337	-0.291194438	-0.546762153	-0.519120152	-0.33237677	-0.279474957
YMR033W	ARP9	0	0.029233665	0.255376187	0.39124537	0.215929202	0.237880371	0.209194984	0.218187583	0	0.144278916	0.234493564	0.175759761	0.322258799	0.19586091	0.066946555	-0.007476015	0	-0.019134969	-0.024280416	0.221106343	0.084714318	0.044585976	-0.166855055	0.131675927	0	-0.041760656	-0.176089384	0.002192004	0.077478804	-0.0549196	-0.047129238	-0.111973303
YPR199C	ARR1	0	0.17244541	-0.054769727	-0.050941943	0.06103725	0.022825764	0.31650542	0.114024206	0	-0.020074572	0.066921913	0.031514858	-0.096333843	-0.234186558	-0.31554988	-0.314193517	0	-0.197191696	-0.096590235	-0.224397074	0.016349847	-0.21053501	-0.131882698	-0.131138065	0	0.007589131	-0.066081472	-0.054746029	0.063029155	0.121700053	-0.25217417	-0.199983129
YPR200C	ARR2	0	0.127369147	0	0	0	0	0	0	0	-0.066233883	-0.066233883	-0.066233883	0.051102103	0.111441579	0.854257607	-0.066233883	0	0	0.00739646	0	0	0.626401755	0	0.293735379	0	-0.307323598	-0.307323598	-0.307323598	-0.265688099	-0.307323598	-0.307323598	-0.026961108
YPR201W	ARR3	0	0	0	0	0	0	0	0	0	0	0	0	0	0	0.168167049	0.592866017	0	0	0	0	0	0	0	0	0	0	0	0	0	0	0	0
YLR392C	ART10	0	0.110076096	-0.549748018	-0.549748018	-0.549748018	-0.213396068	-0.256495261	-0.28564401	0	-0.075683968	-0.11167648	-0.492284362	-0.289719065	-0.617424777	-0.230564829	0.063110279	0	-0.485155339	-0.765814772	-0.765814772	-0.765814772	-0.765814772	-0.343807883	-0.205129161	0	-0.092217687	-0.28818866	-0.223075812	-0.211144128	-0.357338003	-0.534711467	-0.095968241
YGR068C	ART5	0	-0.022799303	-0.109672315	0.052533007	0.019221641	-0.225624281	-0.393334406	-0.413920258	0	-0.481775923	-0.686477309	-0.934421015	-0.993944945	-0.904998751	-0.728711069	-0.712356572	0	-0.432807172	-0.274920683	-0.688419611	-0.268005655	-0.535277462	-0.172780581	-0.536522333	0	-0.557098123	-0.620105273	-0.390633515	-0.428157393	-0.697921554	-0.970170538	-0.344057675
YLR242C	ARV1	0	-0.023840334	0.124113549	0.481136445	0.084759273	0.274183343	-0.240868302	-0.237631116	0	0.204001398	0.231401212	0.056455001	0.042008966	0.266450794	-0.203161458	-0.146288689	0	0.182083988	0.177867186	0.217324587	0.420706901	0.473747571	0.107317193	0.128251474	0	0.17141795	0.28633246	0.066518497	0.436649482	-0.186284506	-0.215688379	-0.484224357
YDR101C	ARX1	0	0.853752592	1.958547667	2.242157011	1.753348932	1.570787914	0.954031375	0.441528383	0	-0.108247699	-0.089605043	0.064279006	0.085387341	0.296021784	0.010043134	-0.527482305	0	0.330493905	1.272755059	1.655163232	1.253791468	1.353673943	0.846260905	0.269465095	0	0.229159496	0.352286062	0.350921864	0.321729313	0.468493064	0.607469846	0.34144758
YPR085C	ASA1	0	0.074289902	0.379460682	0.579347722	0.250330923	0.318546833	0.011942666	-0.104260657	0	0.086052066	0.003497883	0.068320498	0.018955478	0.469126975	0.180192147	0.22206805	0	0.127702574	0.281960061	0.319752245	0.168954828	0.151367288	0.096306257	0.093721764	0	0.171869932	-0.007174347	-0.040514082	0.104386808	-0.084991697	0.263900077	0.03685277
YMR116C	ASC1	0	-0.271140374	0.084231196	0.136698949	0.256560088	0.382868016	0.120497324	0.004397409	0	0.650422774	0.877012521	1.385006023	1.530492419	2.034373049	2.56747111	2.272255398	0	0.258121899	0.744044471	0.909338542	0.807463448	1.005399095	0.970784187	0.863236684	0	0.646425085	1.224557357	1.446550296	1.630575131	1.997390434	2.415846677	2.642500165
YOR058C	ASE1	0	-0.093131204	-0.061340396	0.212263092	0.016320183	0.385450895	-0.145102334	0.24533965	0	-0.045680604	-0.045680604	-0.045680604	-0.045680604	-0.045680604	0.302336471	0.31258061	0	-0.229280279	-0.229280279	0.157817523	0.28809621	0.135437816	-0.229280279	0.122212367	0	-0.067886487	-0.067886487	-0.067886487	-0.067886487	-0.067886487	-0.067886487	-0.067886487
YJL115W	ASF1	0	0.54606681	0.187847109	0.032968233	-0.179947542	-0.10611684	0.775687312	0.362085424	0	0.021198344	0.165753945	0.205440352	0.090595463	0.03397639	-0.26803022	0.537109695	0	0.160235479	0.221053553	-0.300561316	0.310751688	-0.008354616	0.15761281	0.189148881	0	-0.224152572	0.020556866	-0.343375937	-0.263633015	-0.123060113	-0.308788289	-0.536646687
YDL197C	ASF2	0	0.033371771	-0.336206317	-0.167116143	-0.296900136	-0.315686728	0.118825356	0.009583939	0	-0.360953462	-0.595200869	-0.355030823	-0.294625194	-0.220404616	-0.129657665	0.160447528	0	-0.319339541	-0.976631009	-0.389654443	-0.490088704	-0.655777482	-0.485449142	-0.511517322	0	-0.319141062	-0.594589838	-0.492666587	-0.691800668	-0.453343413	-0.770329301	-0.561146181
YIL130W	ASG1	0	0.688210268	1.015489092	0.712192077	0.611250715	0.481395029	0.438594936	0.456704744	0	-1.352250046	-1.352250046	-1.352250046	-1.352250046	-1.352250046	-1.176463596	-1.333430741	0	0.05495275	0.277167488	0.029662712	-0.070859092	0.067514202	0.08209539	-0.333674256	0	-1.207268173	-1.207268173	-1.207268173	-1.207268173	-1.207268173	-1.207268173	-1.207268173
YJL170C	ASG7	0	-0.068525489	-0.751253678	-0.985037443	-0.124324936	0.075187172	-0.203562598	-0.103038783	0	0.047480878	0.318795205	0.159995695	0.622104898	0.718297106	0.572737568	0.515109264	0	-0.58559065	-1.039778501	-0.396192507	-0.1562318	-0.651734694	-0.029197773	-0.227225742	0	0.026525061	0.041745627	0.327269485	0.389734766	0.288824892	0.409520334	0.38920929
YKL185W	ASH1	0	-0.056759593	-0.570220922	-0.074965669	0.122440916	0.37240341	0.372254781	0.128762407	0	-0.920432851	-1.101229837	-1.44580493	-1.171866509	-1.177188494	-0.970168097	-0.644839762	0	-0.3320753	-0.576761391	0.00410027	-0.00586375	0.304799238	0.415366833	0.026453815	0	-0.417085806	-0.77651288	-0.854194338	-0.744594301	-0.771423695	-0.803083904	-0.677666553
YMR119W	ASI1	0	-0.628322641	-1.009703034	-0.931110216	-0.275605339	-0.454439058	-0.412478551	-0.093202426	0	-0.481817821	-0.65647479	-0.81748045	-0.819128247	-0.932542413	-1.048010372	-0.577029025	0	-0.210817696	-0.502418958	-0.062723871	-0.067300969	-0.260782184	-0.225174469	0.070669443	0	-0.009205686	-0.144513793	-0.265452679	-0.2571503	-0.313789554	-0.840491387	-0.982410364
YNL159C	ASI2	0	-0.315895148	-0.547410353	-0.571525278	-0.486102966	-0.391733045	-0.258348081	-0.046737171	0	-0.059104636	0.119957448	0.108247317	0.198692935	0.002582997	-0.073380461	0.237583119	0	-0.00325558	-0.217170153	0.028900074	0.060054274	-0.038895614	-0.274230583	-0.019344631	0	0.101093486	0.184134742	0.277752288	0.384263007	0.095033075	-0.136540456	0.349452614
YNL008C	ASI3	0	-0.267807101	-0.125924722	-0.031009803	-0.084135746	0.162317053	-0.00554672	-0.053284103	0	-0.088019479	0.094838124	0.101428834	0.031991894	-0.097553757	0.044228988	-0.026762591	0	-0.038862311	0.071517478	0.301716328	0.334848271	0.456894898	0.367755822	0.229277142	0	0.140678498	0.311099848	0.086684617	0.224357832	0.214015515	0.195036215	0.013522006
YKL052C	ASK1	0	0.136290608	0.494143268	0.707342417	0.597112607	0.479304164	0.426659966	0.292182385	0	-0.315837605	-0.782371833	-1.009514127	-1.261488015	-1.623876289	-1.244489007	-1.159000746	0	0.829972617	0.698612404	0.875636266	0.713454445	0.469192326	-0.018774718	-0.050246185	0	-0.314184627	-0.690424475	-0.848298434	-0.796944191	-1.141164943	-1.436420933	-1.188549797
YGR097W	ASK10	0	0.217774683	0.34316917	0.04832304	0.320249488	-0.058523877	-0.005958106	0.195560298	0	-0.341882114	-0.562747537	-0.785201102	-0.938760025	-0.772430207	-0.661644131	0.10052579	0	-0.25713152	-0.183584811	-0.015010271	-0.149498541	-0.355861376	-0.442883007	-0.151602223	0	-0.222008439	-0.713674149	-0.746734118	-0.65357963	-0.731150914	-0.746734118	-0.540440984
YDL088C	ASM4	0	0.116236187	0.33747385	0.278511603	0.189633484	0.180866	0.032196834	0.166693606	0	-0.237245335	-0.837822367	-1.30782516	-1.269590244	-1.258738064	-0.899666928	-0.632326298	0	-0.082998484	-0.115433749	-0.021435991	-0.125338889	-0.180798426	-0.09421608	-0.118202557	0	-0.320995012	-0.573971867	-1.131374146	-1.129224682	-1.175766732	-1.237757816	-1.648891241
YPR145W	ASN1	0	0.689211607	0.944245975	0.344710769	0.137294632	0.573852297	0.70412667	0.527862395	0	-0.126767896	-0.314898297	-0.411958025	-0.514919057	-0.708477954	-0.803419652	-0.587699106	0	0.965530763	1.070565638	0.200137163	-0.288232042	0.205488194	0.689758866	0.439423798	0	0.025434255	-0.033754627	-0.191261091	-0.184027725	-0.429323756	-0.515153872	-0.673854161
YGR124W	ASN2	0	0.088515403	0.35233857	0.219710845	0.174395745	-0.01885231	0.002176041	0.099546309	0	0.247304195	0.35449723	0.524544054	0.632999486	0.854664688	1.013072064	0.480923473	0	0.21030105	0.258876511	0.27436504	0.030625618	-0.145663689	0.149703312	0.187082064	0	0.393923469	0.469498475	0.570996356	0.570028069	0.784362659	0.967929823	1.136606572
YDR321W	ASP1	0	0.076432338	0.475363025	0.849270328	1.072982555	0.974753775	0.443658068	0.274756891	0	0.23283226	0.385689928	0.739993401	0.864547506	1.105692523	1.015529911	0.434897982	0	0.330379639	0.698470698	1.102918541	0.956804436	0.992910722	0.858280913	0.47511735	0	0.426735647	0.694844778	0.864420503	0.927599013	1.202790513	1.45932728	1.492545156
YLR155C	ASP3-1	0	0	0	0	0	0	0	0	0	0	0	0	0	0	0	0	0	0	0	0	0	0	0	0	0	0	0	0	0	0	0	0
YLR157C	ASP3-2	0	0	0	0	0	0	0	0	0	0	0	0	0	0	0	0	0	0	0	0	0	0	0	0	0	0	0	0	0	0	0	0
YLR158C	ASP3-3	0	0	0	0	0	0	0	0	0	0	0	0	0	0	0	0	0	0	0	0	0	0	0	0	0	0	0	0	0	0	0	0
YLR160C	ASP3-4	0	0	0	0	0	0	0	0	0	0	0	0	0	0	0	0	0	0	0	0	0	0	0	0	0	0	0	0	0	0	0	0
YPR093C	ASR1	0	-0.293107268	-0.17672169	-0.324250774	-0.424838558	-0.203527487	0.093641286	-0.393871049	0	0.426235078	0.330778274	0.496044654	0.372568677	0.180428705	0.774263335	0.448987739	0	-0.159247567	-0.253213128	-0.805444982	-0.2470527	-0.817187592	-0.457732584	-0.899414723	0	0.205979644	0.003564802	0.369785184	0.382725222	0.212305017	0.564420334	0.324381813
YBL069W	AST1	0	0.090901611	0.522734113	0.770507023	0.567637269	0.324225645	-0.121181551	0.096888294	0	-0.535440326	-0.549422303	-0.642882174	-0.407859233	-0.433899919	-0.685121544	-1.090013195	0	0.275936331	0.811195959	0.51960435	0.494546805	0.411544964	0.111310639	0.08195903	0	-0.033193969	0.016816512	-0.071645053	-0.090938108	0.069385189	-0.125835992	0.007116119
YER101C	AST2	0	0.117058584	-0.097892786	-0.040882365	0.24525839	-0.11640246	-0.094612612	-0.06136416	0	-0.034854842	0.02138465	0.312371572	-0.009978724	0.373220885	0.124089405	-0.461649637	0	-0.087420064	-0.089062609	0.276440646	-0.086772205	-0.168793734	-0.31402947	-0.150294867	0	0.41336558	0.192796557	0.300584064	0.432077485	0.672903829	0.313904358	0.219946617
YDR184C	ATC1	0	1.313298183	2.232926441	2.27228844	1.555123308	1.671367391	1.264187311	0.696580658	0	0.00116058	-0.207524539	-0.539848658	-0.539848658	-0.539848658	-0.194066253	-0.142724771	0	0.71978898	1.236056863	1.154262263	0.936420788	0.885723482	0.810348133	0.308130779	0	-0.224670543	-0.700942112	-0.855551243	-0.855551243	-0.855551243	-0.855551243	-0.855551243
YGL017W	ATE1	0	0.187974966	0.68095996	0.487685648	-0.04561386	-0.093552619	0.334221566	0.21535612	0	-0.291812788	0.027356745	-0.012954479	-0.076750085	-0.050522829	0.200926328	-0.125805837	0	0.570716092	0.786199045	0.593679578	0.50591995	0.465673152	0.443806488	0.410881653	0	0.162538405	0.355499161	0.375021513	0.125330117	0.584310935	0.703530878	0.233786636
YOR377W	ATF1	0	-0.353249869	-0.954779979	-1.030430355	-0.960347634	-0.847490089	-0.304999838	-0.25944068	0	-0.961134546	-0.788202166	-1.209584372	-1.209584372	-1.061509309	-0.932968603	0.116642315	0	-0.178323688	-0.978162242	-1.28514769	-0.6365534	-0.786192245	-0.383189917	-0.203664891	0	-0.823136962	-0.82338222	-0.857024237	-1.128115198	-1.1034551	-0.614584027	-0.712270016
YGR177C	ATF2	0	-0.068877558	0.138278719	0.141257706	0.060789985	0.240179819	-0.094474246	-0.028226217	0	-0.308006179	-0.375850338	-0.342365814	-0.192079612	-0.521026137	-0.428980404	-0.249198443	0	0.271017017	0.226685247	0.378823401	0.209939533	0.507087064	0.639029396	0.695278363	0	-0.066599457	-0.170617832	-0.327053642	-0.358672794	0.030960731	-0.674424493	-0.249040387
YGL180W	ATG1	0	0	0	0	0	0	0	0	0	0	0	0	0	0	0	0	0	0	0	0	0	0	0	0	0	0	0	0	0	0	0	0
YLL042C	ATG10	0	-0.054681138	-0.007147887	-0.175957486	-0.255536989	-0.154962949	-0.082435147	-0.045497306	0	0.502444166	0.54492828	0.762303786	1.060346004	1.424503321	1.765846287	1.659238929	0	-0.191107078	-0.610548888	0.097973871	-0.610548888	0.031727552	-0.39201568	-0.610548888	0	0.199773643	-0.123772874	0.439968827	0.546982874	0.425029747	0.286230069	1.048999715
YPR049C	ATG11	0	0	0	0	0	0	0	0	0	0	0	0	0	0	0	0	0	0	0	0	0	0	0	0	0	0	0	0	0	0	0	0
YBR217W	ATG12	0	-0.087396198	0.279541546	0.420359249	-0.24050465	-0.017082799	0.498517072	0.170669694	0	-0.056111372	0.511627102	0.858499903	-0.229557094	-0.302992917	-0.366509665	-0.024649127	0	-0.322585406	0.251047107	-0.11956989	-0.051246707	0.319060598	0.365484653	-0.128645184	0	-0.77414818	0.025577419	-0.628118652	-0.77414818	-0.77414818	-0.77414818	-0.736217803
YPR185W	ATG13	0	-0.133289328	-0.424162463	-0.643174836	-0.413405989	-0.487996788	0.010604807	0.014500995	0	-0.088252372	-0.025141362	-0.231357103	-0.383510034	-0.131817478	-0.280078166	-0.649425657	0	-0.076313492	-0.621895061	-0.568516706	-0.422193835	-0.372964238	-0.223126979	-0.205465945	0	0.042689959	-0.207007701	-0.20564637	-0.329924983	-0.216302169	-0.435986131	-0.5668564
YBR128C	ATG14	0	-0.156526059	-0.156526059	-0.156526059	-0.156526059	-0.156526059	-0.156526059	0.266804695	0	0.001749782	0.194578663	0.145178584	0.121195902	-0.121254172	0.373304805	0.102959018	0	-0.285070731	-0.285070731	-0.285070731	-0.285070731	-0.285070731	-0.285070731	-0.285070731	0	0	0.006175924	0.449809616	0	0.355997279	0	0
YCR068W	ATG15	0	-0.202492738	-0.588372952	-0.615694616	-0.518097258	-0.329396211	-0.266484974	-0.263036246	0	-0.118796946	-0.150164098	-0.002066811	-0.190054637	-0.689828777	-0.723049376	-0.839892743	0	-0.082606489	-0.099375375	-0.003843604	-0.204150576	-0.177086206	-0.082002001	-0.109213952	0	0.182195029	0.181477352	-0.085785208	0.013431695	0.147605193	0.130356691	-0.054769684
YMR159C	ATG16	0	-0.039517446	0.145270638	-0.039517446	-0.039517446	-0.039517446	-0.039517446	-0.039517446	0	0	0	0	0	0	0.135101405	0.26993081	0	0	0	0	0	0	0	0	0	0	0	0	0	0	0.005902957	0.191170973
YLR423C	ATG17	0	0	0	0	0	0	0	0	0	0.028880288	0.036299355	0	0	0	0	0	0	-0.025425747	-0.025425747	-0.025425747	-0.025425747	-0.025425747	-0.025425747	-0.025425747	0	0	0	0	0	0	0	0
YFR021W	ATG18	0	0.078658835	0.247628483	0.290783894	0.317898556	0.201555046	0.015359602	0.068593077	0	0.026974674	-0.081201963	-0.32974677	-0.141721492	-0.107362564	-0.179883025	-0.056518099	0	0.056194351	-0.18436473	0.226644843	-0.042432826	-0.210930908	-0.041021543	-0.098654554	0	0.24011138	-0.122051752	-0.106254358	0.252412627	0.568170352	0.28283565	0.320922064
YOL082W	ATG19	0	0.136833198	-0.658930384	-1.126221266	-0.711430361	-0.824519376	-0.336137121	0.015948903	0	0.152657273	0.080622318	0.181199204	0.031079824	-0.170517336	-0.27479095	-0.123416808	0	-0.100332539	-0.256508558	-1.145150029	-0.443408492	-0.377746001	-0.353861978	-0.139217328	0	0.104420285	0.133349436	-0.191905427	0.001625013	-0.130679317	0.113582917	-0.59006149
YNL242W	ATG2	0	0	0	0	0	0	0	0	0	0	0	0	0	0	0	0	0	0	0	0	0	0	0	0	0	0	0	0	0	0	0	0
YDL113C	ATG20	0	-0.243141866	-0.561360355	-0.561360355	-0.481726243	-0.506678553	-0.252871329	-0.067385173	0	-0.09501971	0.146747269	0.09151888	0.067512608	0.190429858	0.256687762	0.398771067	0	0.065452788	-0.353007049	-0.353007049	-0.12926325	-0.090201088	-0.328389499	-0.161558101	0	-0.103442999	-0.184176659	-0.144676393	-0.096641546	-0.279804073	-0.084179302	-0.201836489
YPL100W	ATG21	0	0.272266236	-0.005469249	-0.096547381	0.063329257	-0.040734795	0.172071729	0.160152905	0	-0.134253562	-0.019452095	-0.09105827	-0.073487535	0.019684196	-0.21662586	0.215505072	0	0.033771674	-0.159952049	-0.211934585	0.151904122	-0.024962542	-0.143940373	-0.019871986	0	0.045669645	0.058237187	-0.030550875	0.155374014	0.023645321	-0.239909257	-0.240485265
YCL038C	ATG22	0	-0.315304265	-0.28648867	-0.649484151	-0.133906683	-0.319027713	-0.747599182	-0.232060535	0	0.082148981	0.404485496	0.458707118	0.427931661	0.025783771	-0.450667763	-0.408630908	0	0.128718319	0.054436668	0.105864	0.086937081	0.005064365	-0.248898744	0.057040176	0	0.36565239	0.633941477	0.654968163	0.649108686	0.683851326	0.25213325	-0.032713249
YLR431C	ATG23	0	0.117947658	0	0	0	0	0	0	0	0	0	0	0	0	0	0	0	0	0	0	0	0	0	0	0	0	0	0	0	0	0	0
YLR189C	ATG26	0	-0.04212211	-0.470446058	-0.299232832	-0.156234835	-0.175214275	-0.108176514	-0.044202721	0	-0.306079674	-0.244960631	-0.460092484	-0.460092484	-0.460092484	-0.460092484	-0.460092484	0	-0.177325268	-0.268201033	-0.207517413	0.085531793	0.087224469	-0.081600759	-0.008945445	0	-0.315814787	-0.182006617	-0.393688139	-0.429735827	-0.304523285	-0.575960914	-0.552478439
YJL178C	ATG27	0	-0.022743655	-0.00335596	0.092031554	0.168212665	0.181872013	0.152946834	-0.133216722	0	0.216655432	0.221003248	0.447682857	0.285471223	0.195077081	-0.227241796	-0.806322452	0	0.120592369	0.309937941	0.546977138	0.360366587	0.401549686	0.455948044	0.457786306	0	0.307576921	0.519075563	0.653975913	0.603456318	0.795392361	0.584954872	0.399515733
YPL166W	ATG29	0	-0.130323822	-0.148530679	-0.148530679	-0.148530679	-0.148530679	-0.148530679	0.249611701	0	-0.594710963	-0.594710963	-0.594710963	-0.594710963	-0.594710963	-0.594710963	0.07798592	0	-0.012940473	-0.012940473	-0.012940473	-0.012940473	-0.012940473	-0.012940473	-0.012940473	0	0	0.183480162	0	0	0.363731783	0	0.314905303
YNR007C	ATG3	0	-0.449133592	-0.720033252	-0.526248895	-0.636881168	-0.720033252	-0.168847031	-0.187058065	0	0.145633589	-0.090672596	0.006141562	-0.031129705	0.141810849	-0.185204478	-0.068328264	0	-0.189313552	-0.704868825	-0.878380073	-0.391367154	-0.874000933	-0.398601102	-0.254382148	0	-0.046007057	0.092706514	0.031799302	0.189773071	-0.068979259	0.177025177	-0.712070061
YDR022C	ATG31	0	-0.02624921	-0.012559718	-0.04137994	-0.035220179	0.055561971	-0.098639055	-0.189373739	0	0.133453934	0.114319809	0.4225208	0.158330003	0.203743331	0.369062849	0.420078827	0	0.069038548	0.226523967	-0.1072449	0.223543125	0.020290538	-0.283274034	0.065146656	0	-0.198026693	0.056227836	-0.079065883	-0.697472811	-0.17491634	0.206344576	0.420962613
YIL146C	ATG32	0	0.11031637	0.540641019	0.349464007	0.306401741	0.448655513	0.270012946	0.092509459	0	0.082769455	-0.16533409	-0.19600399	0.045764853	0.249528297	0.057295184	-0.474374898	0	0.07206343	-0.22755164	0.078074643	0.091845408	0.06274426	0.184436753	0.210794447	0	-0.169293729	0.024022506	-0.046451777	-0.058219143	0.139040793	0.180016531	0.388969567
YLR356W	ATG33	0	-0.125064754	-0.381296304	-1.029124769	-1.176632476	-0.821544421	-0.677556209	-0.538691315	0	0.476942759	0.640063871	0.93104571	1.263613504	1.294650716	1.23587414	0.599240517	0	0.194580812	-0.22488519	-0.736095507	-0.800038284	-0.780516493	-0.804093284	-0.459062021	0	0.553934616	0.413149789	0.608515621	0.692429594	0.974864056	1.190581433	1.041233369
YOL083W	ATG34	0	-0.405566315	-0.785248901	-1.296028573	-1.296028573	-1.296028573	-0.868690584	-0.70191003	0	0.340880189	0.410435095	0.265887753	0.45611734	0.341328517	0.496834068	0.577167271	0	-0.357283739	-0.518194993	-1.016660334	-0.963966223	-0.937476814	-0.89924455	-0.380395345	0	0.128929224	0.18154271	0.22604931	0.508465952	0.237951787	0.579941452	0.624412185
YJL185C	ATG36	0	-0.037423437	-0.101921715	-0.520945673	-0.703086859	-0.537432318	-0.438566759	-0.451189864	0	0.099042733	0.175239324	0.558629903	0.157573503	0.318905976	-0.039675748	-0.080950416	0	-0.066338644	-0.27319646	-0.267446133	-0.339417012	-0.50437904	-0.483513878	-0.559629791	0	0.103870348	0.265493835	0.301866355	0.102542469	0.377517711	0.298059568	0.387255946
YLR211C	ATG38	0	0.25335659	-0.455715679	-0.183936878	-0.819839825	0.007320692	-0.072830605	-0.283946128	0	-0.247083939	-0.392058967	-0.545030613	-0.540059254	-0.037843808	0.312353386	0.279020262	0	0.141271817	-0.41925409	-0.289767869	-0.690524372	-0.35939245	-0.627559952	-0.109780703	0	-0.685652432	-0.514964899	-1.095168283	-1.095168283	-0.704137494	-0.639834487	-0.963368106
YLR312C	ATG39	0	-1.191257318	-1.319207494	-1.319207494	-1.319207494	-1.319207494	-1.319207494	-1.319207494	0	-0.171808165	-0.302898759	-0.718644942	-0.911703681	-0.563397567	-1.102800013	-0.888844331	0	-1.19945546	-1.283329168	-1.283329168	-1.283329168	-1.283329168	-1.283329168	-0.97767377	0	-0.044752175	0.186065206	-0.17605252	-0.373735653	-0.208411719	-0.179082001	-0.50338319
YNL223W	ATG4	0	-0.298165604	-0.298165604	-0.298165604	-0.298165604	-0.298165604	-0.151002205	-0.007988945	0	0.005039272	-0.18877274	-0.194751463	-0.214510302	-0.214510302	-0.214510302	-0.214510302	0	-0.449525876	-0.512186425	-0.512186425	-0.508253234	-0.512186425	-0.276863744	0.034641376	0	-0.460278804	-0.374410557	-0.380638953	-0.542436363	-0.542436363	-0.542436363	-0.542436363
YOR152C	ATG40	0	-0.482118641	-0.457674969	-0.776990663	-0.523399622	-0.001343519	-0.4562811	-0.350440037	0	-0.305105862	-0.357880196	-0.623702384	-0.971297433	-1.401050182	-1.568338338	-0.472219439	0	-0.183193033	-0.711883248	-0.592668814	-0.103907529	-0.249202526	-0.501646096	-0.493819301	0	-0.24617077	-0.412156226	-0.567989422	-0.414281376	-0.620448497	-0.575956433	-1.995198665
YPL250C	ATG41	0	1.08836133	1.694099668	0.376247852	-0.130454993	0.260396425	0.499683414	0.655359515	0	-0.420896029	-0.416966633	-0.331740419	-0.173112143	-0.15262666	-0.198326811	0.205983924	0	2.183429783	2.003533862	0.07980193	0.185749018	0.425262199	0.665687702	0.64597703	0	0.070206664	0.109065295	0.339977258	0.646287658	0.414980062	0.808544447	0.564650956
YPL149W	ATG5	0	0.502783082	0.695799321	0.564095286	0.158112833	0.285041276	-0.024720003	-0.122837514	0	-0.07030078	0.091554394	0.362041079	0.444884907	0.834451261	1.198677051	1.410185519	0	1.187774841	1.277049188	0.827926082	0.638916061	0.595800009	0.630278908	0.450126952	0	0.263702342	0.457482324	0.750809416	0.769012469	0.920373234	1.244493816	1.049618637
YHR171W	ATG7	0	-0.277830058	-0.277830058	-0.277830058	-0.277830058	-0.277830058	-0.277830058	0.018950359	0	-0.021209641	-0.021209641	-0.021209641	-0.021209641	-0.021209641	-0.021209641	-0.021209641	0	-0.056195058	-0.056195058	-0.056195058	-0.056195058	-0.056195058	-0.056195058	-0.056195058	0	0	0	0	0	0	0	0
YBL078C	ATG8	0	0.166889629	-0.306821417	-1.233746197	-0.901303996	-0.61541424	-0.02008853	0.527432355	0	0.047411356	0.574904972	0.798518671	0.573605287	1.04302421	0.745307526	1.217744101	0	0.032195088	-0.714486237	-1.865443882	-0.728506378	-0.798340211	-0.91161562	-0.477708227	0	0.119022059	0.208243646	0.345086191	0.40335688	0.517777539	-0.012692962	0.848180514
YDL149W	ATG9	0	0	0	0	0	0	0	0	0	0	0	0	0	0	0	0	0	0	0	0	0	0	0	0	0	0	0	0	0	0	0	0
YPR026W	ATH1	0	-1.089165913	-1.089165913	-1.089165913	-1.089165913	-1.089165913	-1.089165913	-0.814254254	0	-0.228853427	-0.78840262	-0.892188937	-0.83394172	-0.749043717	-0.468202083	-0.163101733	0	-0.898634035	-0.898634035	-0.898634035	-0.898634035	-0.898634035	-0.898634035	-0.782908251	0	-0.351390222	-0.597261036	-0.519481064	-0.654884595	-0.654884595	-0.654884595	-0.654884595
YMR301C	ATM1	0	-0.018676305	0.698823922	1.000268171	0.999224415	1.006617988	0.370117017	0.324766579	0	0.096397024	-0.019974623	-0.098341066	-0.172266593	-0.071290579	-0.18910653	-0.40710822	0	0.005269029	0.615725543	0.811412167	0.600239596	0.512927214	0.215100124	0.090087479	0	-0.109125662	-0.012110881	0.128110744	0.257088116	0.365337106	0.177400571	0.455046923
YNR002C	ATO2	0	-0.748803766	-2.075352908	-2.44215047	-1.659492341	-1.750097522	-1.060831333	-0.950603959	0	0.162210109	-0.280729565	-0.110045939	0.146859302	0.019291453	0.273606203	0.619260571	0	-0.847898457	-1.955148995	-1.541918298	-1.552233659	-1.475001868	-1.269315397	-1.100577473	0	0.056677004	-0.002620977	0.137590917	0.125252071	0.209921324	0.186635385	0.685754176
YDR384C	ATO3	0	0.127590671	0.833552183	0.523074537	-0.028280815	-0.021469363	0.358093222	0.015908729	0	-0.087210471	-0.346093389	-0.590100971	-1.064517794	-1.218026194	-1.093337235	-0.968710893	0	0.15923247	0.798449059	0.934598764	0.345177474	0.197524024	0.966527078	0.375853735	0	0.263974835	0.191433942	0.128989222	-0.011420946	-0.147973646	-0.0799274	-0.154531896
YBL099W	ATP1	0	-0.162325587	-0.333850102	-0.96748644	-1.157644569	-1.030746306	-0.808994623	-0.809767744	0	0.142765953	0.228668102	0.259667495	0.330884235	0.205158642	-0.444500245	-0.920816562	0	-0.022561272	-0.035508232	-0.367722165	-0.740129325	-0.942258533	-0.598544072	-0.431400854	0	0.296368718	0.573017565	0.708370999	0.749142162	0.885404834	0.813203481	0.733478254
YLR393W	ATP10	0	0.049107413	0.069218433	0.204928953	-0.033494713	-0.274817121	-0.349512109	-0.417065956	0	-0.213491332	-0.050305837	-0.257050919	-0.327547348	-0.655062736	-0.233169734	-0.361532372	0	-0.33469744	-0.366226018	-0.332341639	-0.750518907	-0.77647385	-0.820851792	-0.757654476	0	0.114932099	-0.052058005	0.003330716	0.117750592	-0.219297947	-0.333077361	0.087592903
YNL315C	ATP11	0	-0.003244849	-0.466932391	-0.451070231	-0.716504687	-1.031517204	-0.455993278	-0.278368512	0	0.114759576	0.091867268	0.027809984	-0.241727041	-0.780750049	-1.215457564	-0.65218564	0	-0.338938183	-0.352134083	-0.538501055	-0.806716556	-1.009044762	-0.988943464	-0.432017655	0	-0.016671718	0.095337129	0.098985416	-0.077095592	-0.104268028	-0.135087411	-0.306970583
YJL180C	ATP12	0	-0.168376218	-0.450365819	-0.677088759	-1.048693216	-0.871197647	-0.860234443	-0.542909857	0	-0.174167275	-0.33868001	-0.507646936	-1.301464346	-1.719627371	-1.579649295	-1.733379483	0	-0.55678003	-0.835811379	-1.182400352	-1.004065503	-1.011345585	-0.985614834	-0.778140698	0	-0.390655367	-0.222484902	-0.61086875	-0.688356876	-1.300111925	-1.328686933	-1.800184767
YLR295C	ATP14	0	0.171320333	0.019205657	-0.604419718	-0.697186446	-0.707753752	-0.555737858	-0.693693214	0	0.107206994	0.122830798	-0.006864701	-0.137870612	-0.303921012	-0.665872147	-0.868563475	0	0.034660364	-0.219735396	-0.739504404	-0.870566591	-1.018628792	-0.699233093	-0.641675744	0	0.037635886	0.054000891	0.04370331	-0.100546893	-0.111360407	-0.243104004	-0.201845021
YPL271W	ATP15	0	0.054244807	-0.225189276	-0.962049637	-0.959337574	-0.558881984	-0.552133995	-0.400652701	0	0.20880638	0.354514761	0.530921407	0.74227084	1.031345422	0.794731705	0.161489733	0	-0.142631114	-0.532715771	-0.924409232	-1.095709184	-1.297355934	-0.873625071	-0.635193988	0	0.191822747	0.233168922	0.512401723	0.409470919	0.669400476	0.700193289	0.853635436
YDL004W	ATP16	0	0.261239785	0.101480119	-0.491163144	-0.795948797	-0.778987365	-0.444388339	-0.551515837	0	0.258674401	0.509467219	0.799581511	0.877780092	1.085207707	0.760261223	-0.159220141	0	0.145478822	0.075969212	-0.247885589	-0.619200821	-0.837490212	-0.585241801	-0.561433579	0	0.3586753	0.486836676	0.657156282	0.78871788	0.856045821	0.888958922	0.868846852
YDR377W	ATP17	0	-0.033389625	-0.303230885	-0.703295147	-1.085209765	-0.926951028	-0.59720319	-0.671439736	0	0.062307002	0.187531553	0.443151339	0.596464242	0.678669077	0.728879487	0.115331451	0	0.161318128	0.339654481	-0.182007147	-0.274146418	-0.496087866	-0.225905077	-0.068611831	0	0.167163936	0.644052414	0.79997777	0.812243269	0.850512315	0.878405208	0.885257537
YML081C-A	ATP18	0	0.121419664	-0.046726668	-0.563519648	-1.012251837	-0.619391088	-0.65466141	-0.786042738	0	0.026922793	0.189888326	0.185171109	0.469280817	0.363999999	0.167321607	-0.046025408	0	0.060999421	0.208665304	0.188637478	-0.397508425	-0.408152909	-0.36778896	-0.407327462	0	0.00770065	0.57663338	0.818594096	0.840265641	0.944890249	1.137616811	0.924653514
YOL077W-A	ATP19	0	0.22100715	0.327248166	-0.427174216	-0.729718855	-0.820172589	-0.439099641	-0.745980803	0	0.019621733	0.223220392	0.057327922	0.179350376	-0.025079989	-0.576891674	-0.772769942	0	0.002402307	-0.156692621	-0.8159052	-0.783109694	-1.294046523	-1.197878483	-0.933861596	0	-0.11504183	-0.312800152	-0.636356202	-0.438906053	-0.553040586	-0.881947668	-0.560446469
YJR121W	ATP2	0	0.006991499	-0.126386279	-0.721940036	-0.997071289	-0.905461433	-0.634378894	-0.599368874	0	0.348848864	0.47069148	0.682873859	0.942095283	1.128145024	0.730546149	-0.145727497	0	0.003206416	-0.108351063	-0.338568502	-0.805285451	-1.009637702	-0.635185425	-0.453782587	0	0.436054448	0.653224385	0.811005534	0.94680162	1.226997905	1.350144315	1.336591487
YPR020W	ATP20	0	0.225599808	0.038413211	-0.543943237	-1.023870063	-0.854985685	-0.604288698	-0.718193615	0	0.130105941	0.301283003	0.494043418	0.671412344	0.754926859	0.262561449	-0.346289295	0	-0.166212389	-0.075337168	-0.731038639	-0.98153747	-1.106483576	-0.852191032	-0.899539698	0	0.249115665	0.207269231	0.249017522	0.235236822	0.270861317	0.038762195	-0.145028283
YDR350C	ATP22	0	-0.087855031	-0.058248125	0.014332948	-0.031161119	0.052021069	-0.199063022	0.017810398	0	-0.301926498	-0.525009445	-0.798413177	-0.836161223	-0.93897522	-1.009222929	-0.254586289	0	-0.213622931	-0.152502222	-0.20628259	-0.044997731	-0.290247919	-0.315577378	-0.167972619	0	0.062471635	-0.338041608	-0.09007122	-0.43720786	-0.516362466	-0.689686415	-0.437754221
YNR020C	ATP23	0	-0.21171442	-0.277057295	-0.293097693	-0.603572804	-0.842274451	-0.504871461	-0.472300931	0	-0.019840737	-0.443244281	-0.680320568	-1.060301052	-1.269170675	-1.079670249	-0.958854748	0	-0.53244163	0.050584935	-0.226509831	-0.199765718	-0.836428194	-0.550832829	-0.329210022	0	-0.134480294	-0.338577435	-0.313389202	-0.763094298	-0.887351267	-0.990817856	-1.09378259
YMR098C	ATP25	0	-0.191472877	-0.382224609	-0.247528024	-0.458174494	-0.547981317	-0.552667467	-0.28141823	0	-0.031932074	0.10810834	0.078990431	-0.236022025	-0.352788883	-0.509036686	-0.229676732	0	-0.368193946	-0.094448726	-0.274587799	-0.415025508	-0.472384351	-0.389100021	0.007198329	0	-0.239813449	-0.131240627	-0.342979019	-0.287799987	-0.502405889	-0.710379499	-0.408772375
YBR039W	ATP3	0	0.096604788	0.033145125	-0.504377656	-0.820393878	-0.693756218	-0.520670155	-0.62228385	0	0.038199289	0.205227392	0.274485921	0.231386541	0.22613907	-0.256544199	-0.980565167	0	-0.021192838	-0.157241545	-0.478623242	-0.702279523	-0.9113839	-0.585126158	-0.568271085	0	0.033791866	0.091565441	0.143253578	0.269460237	0.2821644	0.19790189	0.054996614
YPL078C	ATP4	0	0.112033373	0.054182079	-0.514178421	-0.696057091	-0.629646652	-0.423727045	-0.537928889	0	0.118755102	0.252447385	0.34467374	0.434937929	0.489355354	0.371232281	0.07717062	0	0.053259269	0.483296903	0.250740612	-0.101449145	-0.303640289	0.004189787	0.123109564	0	0.175015446	0.776672857	0.857354294	0.884627554	1.051116745	1.079187028	1.142821424
YDR298C	ATP5	0	0.078645208	0.096640442	-0.38363236	-0.692208341	-0.686664502	-0.560731622	-0.643141899	0	0.296720885	0.378879318	0.721224345	0.824537912	1.220175045	1.088728108	0.192019992	0	0.108815077	0.100186244	-0.096590432	-0.537781416	-0.696199188	-0.523035179	-0.469299067	0	0.416093409	0.547052813	0.805687388	0.895867263	1.162109922	1.26825036	1.305668942
Q0085	ATP6	0	0	0	0	0	0	0	0	0	0	0	0	0	0	0	0	0	0	0	0	0	0	0	0	0	0	0	0	0	0	0	0
YKL016C	ATP7	0	0.200698761	0.170478868	-0.533601219	-0.691601281	-0.53345968	-0.420642564	-0.620813428	0	0.338157613	0.544810884	0.725545393	0.790172404	1.024606054	0.963853073	-0.042465114	0	0.005861726	-0.225066556	-0.623449549	-0.93108204	-0.995082805	-0.776739169	-0.763466394	0	0.25072233	0.158231951	0.335062607	0.421356547	0.539360094	0.715537578	0.746140922
Q0080	ATP8	0	0	0	0	0	0	0	0	0	0	0	0	0	0	0	0	0	0	0	0	0	0	0	0	0	0	0	0	0	0	0	0
YML116W	ATR1	0	0.266738697	0.886150505	0.769091867	0.724832312	1.184390172	0.703292991	0.4458633	0	-0.498267706	-0.653719078	-0.577935278	-0.776673706	-1.03008226	-0.890297174	-0.318039212	0	0.874747387	1.265694338	1.055631061	1.017681516	1.476165213	1.232032196	0.823073735	0	-0.4771972	-0.386423032	-0.180741688	-0.2584403	-0.497598018	-0.260421717	-0.557667277
YAL020C	ATS1	0	-0.388105536	-0.124178287	0.093568028	0.186271204	0.011877966	0.059171792	-0.090195273	0	0.313643084	0.389435571	0.779228884	0.887409338	1.094309906	0.922737163	0.738405953	0	0.335870571	0.255429428	0.519411339	0.42675429	-0.09524172	0.489001237	0.215698095	0	-0.035930643	0.260720278	0.600858141	0.582189291	0.705294165	0.913780828	1.188774779
YNL259C	ATX1	0	-0.278250956	-0.584811777	-0.876559219	-0.574689631	-0.097112636	-0.306377684	0.171227867	0	0.156135939	0.23196981	0.478925737	0.323677037	-0.476684706	-0.06151745	-0.13479093	0	0.47675744	0.501231122	-0.428825892	0.508111181	0.654108277	0.332129357	0.46783142	0	-0.239207579	-0.2721249	-0.234501744	-0.034097652	-0.744933316	-0.239527951	-0.624585371
YOR079C	ATX2	0	-0.459096519	-0.150155637	-0.425788721	-0.142714929	-0.172771109	-0.324960025	-0.009689576	0	-0.248474214	-0.822907528	-1.678394444	-1.898697595	-2.347883886	-1.663074124	-0.876748463	0	-0.042965067	0.38682353	0.549545194	0.411400712	0.377942819	0.57465322	0.567842337	0	-0.017387025	0.249910439	-0.252491408	-0.589667611	-0.827420711	-1.134691862	-1.252051711
YFL010W-A	AUA1	0	-0.484178848	-0.072891852	-0.257913466	-0.206528043	-0.233048795	0.069156309	-0.080787516	0	0.137606467	0.280212308	0.641362049	0.903201313	1.52199292	2.220894637	2.004867918	0	0.387622063	0.466022842	0.538311189	0.218830931	0.629336356	0.701029638	0.507895008	0	0.016780495	0.09589816	0.221226102	0.488776493	0.697927054	1.078925394	1.366892694
YKL004W	AUR1	0	-0.440168947	0.235495578	0.360693407	0.301619529	0.232404306	-0.230892593	-0.180106428	0	0.125424627	-0.316066638	-0.931808643	-1.304751541	-2.052839008	-1.679223647	-0.89895609	0	-0.102834695	0.256646447	0.482828604	0.092888007	0.134337568	0.068434348	-0.11101173	0	0.13772154	-0.071545055	-0.361100448	-0.533521986	-0.971196176	-1.388323446	-1.559114181
YOR011W	AUS1	0	0	0	0	0	0	0	0	0	0	0	0	0	0	0	0	0	0	0	0	0	0	0	0	0	0	0	0	0	0	0	0
YLR114C	AVL9	0	-0.08158221	-0.049269816	0.095482019	0.272067811	0.195594098	-0.107845183	0.067105303	0	-0.150980617	-0.394787811	-0.50273636	-0.611743187	-0.605384724	-0.387669624	-0.365448517	0	-0.041972967	0.331826489	0.180931667	0.370040563	0.343242296	0.144036949	0.385234992	0	-0.179632286	-0.232553995	-0.627286118	-0.535437875	-0.521288358	-0.618447029	-0.59917053
YOL078W	AVO1	0	0	0	0	0	0	0	0	0	0	0	0	0	0	0	0	0	0	0	0	0	0	0	0	0	0	0	0	0	0	0	0
YMR068W	AVO2	0	0.069587149	0.017089589	-0.169375338	0.108945707	-0.30631618	-0.11870257	-0.05641137	0	0.322695325	0.034430316	0.405901041	0.601561235	0.533453577	0.559649718	0.631416206	0	-0.194007124	-0.281302388	-0.394423981	-0.282584847	-0.417923993	-0.431739578	-0.231991956	0	-0.032527496	0.120154581	-0.456021514	-0.017275164	0.17099379	0.29669766	0.352373619
YJR001W	AVT1	0	-0.419692309	-0.423077394	-0.475073596	-0.232808212	-0.266354398	-0.331454133	-0.019187888	0	0.422243779	0.465039359	0.61518523	0.673669784	0.66619792	0.30117034	-0.134658825	0	0.002752031	-0.036166918	0.144882468	0.068616895	0.030616128	0.071645292	0.326873849	0	0.373616947	0.58677181	0.601533077	0.679321858	0.895226674	0.823606114	0.577127012
YEL064C	AVT2	0	-0.48532196	-0.84265969	-0.421499089	-0.28023451	-0.140245388	-0.163280511	0.041936989	0	-0.248133604	-0.485919095	-1.073552916	-1.073552916	-1.073552916	-1.073552916	-0.616158246	0	-0.325370425	-0.525265678	-0.361281567	-0.044599098	-0.240378711	-0.139033586	-0.094729087	0	-0.015324	-0.205617941	-0.333261235	-0.6172054	-0.632520994	-0.895891989	-0.895891989
YKL146W	AVT3	0	-0.202353535	-0.483308333	-0.694686944	-0.536056422	-0.584896662	-0.436302594	-0.546229609	0	0.109748281	0.114469548	0.193232986	0.221321	0.268281622	-0.047545374	-0.145556345	0	-0.06675048	-0.416822714	-0.399261156	-0.783872636	-0.846722083	-0.50125482	-0.522929138	0	0.311235298	0.254924083	0.296054376	0.377405344	0.481497155	0.689513668	0.668398562
YNL101W	AVT4	0	0.12137308	0.343391463	0.305718299	0.36906316	0.271407002	0.153997186	0.390416878	0	0.17512286	0.057940079	0.008187391	-0.054805317	-0.087909355	-0.267013323	-0.149406852	0	0.413074042	0.460514776	0.525573414	0.216961478	0.232989436	0.258206154	0.25858464	0	0.216736821	0.220870497	0.126068322	0.125174206	0.041376849	-0.196424896	-0.097178148
YBL089W	AVT5	0	0.108977725	0.19064208	0.02541577	0.098927251	0.030609819	-0.051587789	-0.201462825	0	-0.02125745	-0.206271873	-0.007793135	-0.474861311	-0.517449392	-0.577329859	-0.049030742	0	0.260605775	0.129156687	-0.011811349	-0.018541563	-0.014824687	0.011064728	-0.123689054	0	0.187175582	0.154338439	0.130168692	0.167170822	-0.024901943	0.064841636	-0.385565426
YER119C	AVT6	0	-0.318793778	-0.689688598	-1.271038435	-1.017446006	-0.95187573	-0.51959868	-0.230531	0	0.386084456	0.273464326	0.348936342	0.320990425	0.368576083	0.08266841	-0.328626227	0	-0.158907311	-0.512088455	-0.823845485	-0.684009436	-0.803225256	-0.476509836	-0.066358452	0	0.279907458	0.186638628	0.208661849	0.391795479	0.292571436	0.537097832	0.384108087
YIL088C	AVT7	0	-0.20509147	-0.292667897	-0.723206228	-0.55390006	-0.534519607	-0.357856179	-0.064398582	0	0.248461919	0.035619849	-0.135713001	-0.394207224	-0.892091168	-1.050180657	-0.681716122	0	0.138328867	0.015023955	-0.2006682	-0.43161487	-0.541976399	-0.260242036	0.156033075	0	0.363739669	0.288016001	0.213248103	0.133973648	0.010920685	-0.299807275	-0.524404159
YPR122W	AXL1	0	0.240528339	0.428804074	0.653030875	0.614342019	0.510824865	0.219383925	0.083184393	0	-0.082918388	-0.384303975	-0.450903558	-0.324259049	-0.4629563	-0.293069566	-0.124240775	0	0.413067078	0.392974072	0.489850789	0.356224697	0.195018958	-0.008650994	0.191096951	0	-0.166796238	-0.368612041	-0.396341947	-0.421999527	-0.313193763	-0.38468919	-0.386362615
YIL140W	AXL2	0	-0.186445418	-0.067738678	-0.051543437	-0.040888879	-0.432049871	-0.012316179	-0.050176044	0	-0.208064223	-0.771336367	-1.108921277	-1.721418875	-1.770910948	-1.19955611	-0.566664932	0	-0.307815373	-0.263262082	0.02068988	-0.264965065	-0.45025335	-0.200116411	-0.154712516	0	-0.138992157	-0.291812465	-0.65092278	-0.786847422	-1.140422349	-1.739773945	-1.81413873
YIL124W	AYR1	0	-0.24165548	-0.528973373	-1.253647443	-1.057593533	-0.977730049	-0.665778226	-0.320837165	0	0.236801259	0.2230849	0.434724179	0.536502239	0.693530558	0.283037027	-0.353535987	0	-0.140394776	-0.131397608	-0.334566303	-0.34193769	-0.420314379	-0.375060995	0.043945878	0	0.408108432	0.586119049	0.794674333	0.806132519	0.837109104	0.82302875	0.748268996
YLL063C	AYT1	0	0.036002507	0.018275215	0.165196726	0.520442013	0.4650601	0.24196363	0.180124968	0	0.049837184	-0.133855885	0.008580604	0.215774754	0.380410347	0.325122276	-0.117431537	0	-0.48728032	-0.449795734	-0.170344776	-0.419331013	-0.41624451	-0.223015444	-0.415353887	0	-0.047295725	-0.13105188	-0.110167274	0.230775345	0.314625711	0.543242336	0.518477855
YOR113W	AZF1	0	-0.04420136	-0.099147055	-0.099147055	-0.099147055	-0.099147055	-0.099147055	0.149812755	0	-0.240314329	-0.240314329	-0.240314329	-0.240314329	-0.240314329	-0.003729871	0.165852232	0	-0.267631675	-0.267631675	-0.267631675	-0.267631675	-0.267631675	-0.267631675	-0.267631675	0	0	0	0	0	0	0	0
YGR224W	AZR1	0	0.088960979	-0.074615039	-0.074615039	0.120984537	0.287142094	0.07789291	0.435951984	0	-0.090406329	-0.090406329	-0.090406329	-0.06567532	-0.08219197	0.130802597	0.568440371	0	-0.440543923	-0.449862427	-0.350270971	-0.251833531	-0.238600978	-0.413084823	-0.198452355	0	-0.224744157	-0.224744157	-0.224744157	-0.224744157	-0.224744157	-0.224744157	-0.207563379
YOR134W	BAG7	0	0	0	0	0	0	0	0	0	0	0.24077836	0.318623427	0	0	0.528201221	0.776693582	0	0	0	0	0	0	0	0	0	0	0	0	0	0.059369123	0	0
YBR068C	BAP2	0	0	0	0	0	0	0	0	0	0	0	0	0	0	0	0	0	0	0	0	0	0	0	0	0	0	0	0	0	0	0	0
YDR046C	BAP3	0	0	0	0	0	0	0	0	0	0	0	0	0	0	0	0	0	0	0	0	0	0	0	0	0	0	0	0	0	0	0	0
YIL015W	BAR1	0	-0.006786107	0.121064556	0.778227733	0.720650209	0.789069969	0.301508663	0.173612225	0	-0.076609086	-0.534104726	-0.511806381	-0.861785768	-1.255142047	-1.274937433	-0.893636546	0	0.050138847	0.160547191	0.847795109	0.735706538	0.960470606	0.560341361	0.266543533	0	-0.081192463	-0.068340549	-0.272395818	-0.339062811	-0.454496394	-0.874509723	-0.60613582
YKR099W	BAS1	0	0.86391467	1.940591508	1.499317812	0.851239324	1.096545236	0.758559027	0.455491621	0	-0.04064747	-0.154090261	-0.435841916	-0.435841916	-0.435841916	-0.435841916	-0.435841916	0	0.373524945	0.999817249	0.720266513	0.443940214	0.776380393	0.450558432	0.263643408	0	-0.247915364	-0.247915364	-0.247915364	-0.247915364	-0.247915364	-0.247915364	-0.247915364
YHR208W	BAT1	0	0.051004118	0.348780231	0.505003974	0.47353362	0.542100838	0.470912314	0.479406229	0	0.053425572	0.148992932	0.353642184	0.413678514	0.421477317	-0.01721328	-0.699324958	0	-0.093295058	0.242067642	0.537150924	0.324532488	0.396435283	0.585767664	0.540149568	0	0.192726068	0.34163546	0.504723481	0.586490456	0.786869126	0.75496513	0.80281816
YJR148W	BAT2	0	-0.127818889	0.208655872	-0.053537093	-0.523288344	-0.61137937	-0.438492645	-0.101170077	0	0.16714588	0.203708895	0.564047499	0.437208473	0.755170453	0.808247753	0.447684981	0	0.049526048	0.290852186	0.119180312	-0.420963604	-0.628879778	-0.569126824	-0.116100298	0	0.080130394	0.111971891	0.416143747	0.444905685	0.611110783	0.666465512	0.926203844
YJL020C	BBC1	0	0.174847539	-0.201216402	-0.699740725	-0.431223523	-0.561717468	-0.35066646	-0.059772937	0	-0.021025624	0.027815473	-0.117136767	-0.002490041	-0.106610899	0.120222379	-0.18087286	0	0.001935222	-0.5233083	-0.700383461	-0.486866103	-0.48473249	-0.606293136	-0.350659321	0	-0.232623767	-0.497837215	-0.535203245	-0.445767948	-0.431252728	-0.395735118	-0.376653904
YPL255W	BBP1	0	0.047840845	0.141518942	0.096553626	0.082805064	-0.255564219	0.21384878	0.157843401	0	-0.414116868	-0.593717088	-0.593717088	-0.593717088	-0.593717088	-0.593717088	0.350789072	0	-0.001138408	-0.135017711	-0.122210139	-0.293077731	-0.442479612	-0.057811737	0.020323076	0	-1.003652604	-1.003652604	-1.003652604	-1.003652604	-1.003652604	-1.003652604	-1.003652604
YHR040W	BCD1	0	0.468681535	1.160779581	1.720542038	1.063941637	0.969793816	0.379359537	0.03365584	0	-0.018867538	-0.046910241	0.440032901	0.404547283	0.001682216	0.802388203	0.332856595	0	0.332640246	1.428020584	1.444483952	1.298432943	1.257602574	1.056153119	0.410550521	0	0.034812476	-0.162687054	0.051277987	-0.234522111	-0.012576504	0.304283859	0.021786619
YMR237W	BCH1	0	0.075455681	-0.049278499	-0.053633552	-0.044565626	-0.100363215	-0.06457905	-0.00505125	0	0.128750565	0.028707306	0.321793479	0.469768751	0.537416155	0.473549239	0.042510958	0	-0.046800517	-0.063929811	-0.030767	-0.213354494	-0.045004857	-0.033470555	0.009295177	0	0.44421341	0.476858544	0.52200857	0.613301901	0.716682515	0.854578873	0.820277169
YKR027W	BCH2	0	-0.11424241	-0.090585053	-0.176704203	0.002047829	0.10469312	-0.364285805	-0.02450559	0	-0.029001967	0.240112442	0.153978508	0.141914772	0.149315489	0.096702924	-0.102658395	0	-0.075384441	-0.379187496	-0.089085953	0.036178959	-0.005818642	-0.004608901	0.077263723	0	0.246095657	0.301736624	0.256796369	0.323158034	0.226141657	0.294038471	0.490401761
YJL095W	BCK1	0	0	0	0	0	0	0	0	0	0	0	0	0	0	0	0	0	0	0	0	0	0	0	0	0	0	0	0	0	0	0	0
YER167W	BCK2	0	-0.224540853	-0.083342419	0.091450278	0.1681641	0.042086647	0.260407965	0.339556814	0	-0.426205383	-0.877830613	-0.877830613	-0.877830613	-0.877830613	-0.698536142	-0.026839216	0	-0.298516239	-0.380803784	-0.122606402	-0.092939353	-0.007156175	0.087022293	0.003793955	0	-0.493898022	-0.914579831	-0.914579831	-0.914579831	-0.914579831	-0.914579831	-0.914579831
YDR361C	BCP1	0	0.481537752	1.217083965	1.558963602	1.185534686	1.218397646	0.957632949	0.312995816	0	0.217584602	0.176990939	0.526444379	0.615202684	0.767491575	0.936762252	0.499276042	0	0.064700651	1.011380248	1.046441785	1.085321701	1.113974985	0.918807598	0.309077508	0	0.13290796	0.44542133	0.183853988	0.478608535	0.281533419	0.781969995	0.937304869
YDR375C	BCS1	0	-0.258313502	-0.510300009	-0.744773099	-0.798134945	-0.836487906	-0.582247661	-0.455748965	0	-0.053566913	-0.634160309	-1.019008105	-1.466675817	-1.801833483	-1.230090104	-0.439334936	0	-0.138147093	-0.295328563	-0.189841123	-0.603877993	-0.973796825	-0.617848002	-0.289872508	0	-0.610277542	-0.680034488	-1.245851357	-1.013455619	-1.115050358	-1.18319278	-1.119712044
YIL033C	BCY1	0	-0.17883224	-0.458869632	-0.963768775	-0.562944569	-0.704015051	-0.431564806	-0.250304278	0	0.339970278	0.387802363	0.61904666	0.815883252	1.104699651	1.146013531	0.63249092	0	0.005896499	-0.365829665	-0.711591664	-0.585225938	-0.640908466	-0.489663868	-0.300588116	0	0.440704538	0.41820029	0.550443237	0.674134732	0.972645218	1.173262915	1.246663426
YLR399C	BDF1	0	0.066008937	-0.315327161	0.130631699	-0.143063825	0.061792578	0.382753946	0.280677057	0	-0.981558719	-1.390770182	-1.902749058	-2.005223758	-2.104707488	-1.321131493	-1.176715665	0	-0.297269566	-0.504893182	-0.272914187	-0.126010532	0.076626841	0.275376591	-0.033179859	0	-0.862420853	-1.171434506	-1.374233071	-1.412486997	-1.784406039	-1.704035746	-1.977365004
YDL070W	BDF2	0	0.276747451	0.158322911	0.169857913	-0.16959441	-0.112290868	0.192500124	0.411577379	0	-0.31721604	-0.460401726	-0.522251427	-0.263074431	-0.332954778	0.143042163	0.283433897	0	0.101213328	-0.022533092	-0.017988799	-0.283267211	-0.208315047	0.194930608	0.376258467	0	-0.525119935	-0.778017459	-0.879619406	-0.697805766	-0.729719469	-0.472537188	-0.45680515
YAL060W	BDH1	0	-0.67993417	-1.52719148	-2.689825322	-2.238434997	-1.750849821	-1.304874788	-1.204362067	0	0.331635735	0.399588849	0.691747464	0.780790081	1.137748249	1.459764383	1.178224606	0	-0.418392488	-0.963052981	-1.802296305	-1.662167161	-1.622620058	-1.083620612	-0.855663081	0	0.328569241	0.649975377	0.773671884	0.87863383	1.145110723	1.499050281	1.736707968
YAL061W	BDH2	0	-0.197524009	-0.922745631	-1.130295987	-0.422412867	-0.587451125	-0.262135009	-0.173219852	0	-0.040417993	0.208410913	0.254931384	0.383841063	0.452130091	0.690312232	0.795146257	0	0.499042697	-0.330467749	-0.703547684	-0.359669631	-0.864833608	-0.365861605	-0.320980216	0	0.085915352	-0.135776028	0.160795288	0.06509995	0.201084687	0.259604439	0.525991109
YNL039W	BDP1	0	0.058253588	0.14107667	0.061687157	0.079790722	0.062495657	0.10153168	0.086446704	0	-0.142271013	-0.426113172	-0.389360539	-0.260397584	-0.155634016	0.175124213	-0.313313225	0	-0.272260615	-0.159756499	-0.213139079	0.113172585	0.110614835	0.081079486	-0.128864263	0	-0.536953601	-0.290689318	-0.495975106	-0.531857552	-0.458386679	-0.393833855	-0.491910899
YOL164W	BDS1	0	-0.186928508	0.510572739	0.312310072	0.278380056	0.3463246	0.097716577	0.198456066	0	-0.229561843	-0.07185644	0.145536757	0.115443069	-0.041459273	-0.019099849	0.493161349	0	-0.016526175	0.979650903	0.80506106	0.329306718	0.416469653	0.005909964	-0.015549545	0	-0.045822847	-0.004493384	0.083062014	0.079987322	0.261853689	-0.361658334	0.086549705
YBR200W	BEM1	0	0.122429104	-0.149778933	-0.36323638	-0.561566047	-0.315296935	-0.211923571	-0.113539005	0	-0.209749689	-0.209096744	-0.210568005	-0.361121216	-0.640600462	-1.177223873	-1.209344141	0	0.128772907	-0.134566087	-0.212724545	-0.12922337	-0.337574007	-0.340236376	-0.351390355	0	0.214146699	-0.037372837	-0.266840286	-0.193967471	-0.549874377	-0.223207357	-0.453823835
YER155C	BEM2	0	-0.08666555	-0.198702858	-0.036894669	-0.030813242	0.133011659	-0.006056543	0.095423566	0	0.061298935	-0.155470973	-0.15448827	-0.054727783	0.245827451	0.974054091	1.119437574	0	-0.241236246	-0.092261148	0.009420092	0.048043383	0.173152932	0.013172763	0.285136024	0	-0.031109252	-0.105142999	-0.116368281	-0.109012301	-0.184583427	-0.120321047	-0.092782493
YPL115C	BEM3	0	0.171663029	0.271705192	0.227633933	0.085704485	0.24551648	0.392266693	0.439881876	0	-0.209936243	-0.440835014	-0.675137599	-0.780130384	-0.59149453	-0.237502543	-0.004356659	0	-0.02501846	-0.018819461	-0.183422787	-0.251827723	-0.138869922	-0.196684469	0.189207575	0	-0.127527755	-0.248487119	-0.304384212	-0.325683635	-0.376714718	-0.46520873	-0.221886696
YPL161C	BEM4	0	-0.32403024	-0.180863298	0.1850869	-0.062913151	-0.188368608	-0.290774107	-0.190224839	0	0.064518668	0.20900805	0.041025449	0.146842551	-0.036129398	0.067686597	-0.135954993	0	-0.02259897	0.331623422	0.21147906	-0.102353615	0.05844558	-0.200359493	0.012451321	0	0.204610677	0.317543754	0.036024541	0.138974722	0.045872484	-0.211673555	0.11793334
YLR412W	BER1	0	0.257426807	0.512291337	0.39838464	0.483595425	0.189022837	0.205866895	0.178512792	0	0.171019368	0.25694021	0.643543367	0.701793409	0.678188294	0.934343544	0.776010843	0	0.27575383	0.266859964	0.077007093	0.353645083	0.4944232	0.181235753	0.170905414	0	0.082299427	-0.004838384	0.115667086	0.126142951	0.119801003	0.544011148	0.591343366
YIL004C	BET1	0	0.153995558	0.008468347	0.169019305	-0.108949502	-0.095278161	-0.149265131	-0.189190239	0	-0.043342398	-0.215727577	-0.088701946	-0.669703562	-0.518466794	-0.699414453	-1.030531986	0	0.019193009	0.304151863	-0.254657913	0.203785163	0.214685046	0.16198518	0.060812875	0	0.018865265	0.151497385	-0.123037439	-0.261913605	-0.225285185	-0.110421031	-0.356600443
YPR176C	BET2	0	-0.146561711	-0.088373209	-0.208569449	-0.254186343	-0.340887466	-0.429462328	-0.327332232	0	0.392779087	0.513535867	0.823481833	0.924093576	1.153453542	1.187210252	0.638007449	0	0.175619296	0.389976664	0.219447773	0.063355628	-0.089306946	-0.023658381	0.202523889	0	0.270158682	0.61407433	0.868253112	0.956478058	1.117051403	1.218815732	1.332084608
YKR068C	BET3	0	0.001634683	0.027066856	-0.041593869	0.096432365	0.193536703	-0.001845356	0.005631298	0	0.049999204	0.044218305	-0.020460433	0.022684285	-0.109530976	-0.281381482	-0.245827062	0	0.121999115	0.217311028	0.10546555	0.130672408	0.339398399	0.335166472	0.213145513	0	0.00173882	0.054336134	0.188740267	0.030011974	0.130181573	-0.080327581	-0.045031854
YJL031C	BET4	0	0.076269195	-0.166241508	-0.395342487	-0.707154294	-0.498700444	-0.408984567	-0.304069096	0	0.137929807	0.511236876	0.324142804	-0.072991291	0.532474707	0.550543698	1.045400042	0	-0.228980811	0.127650515	-0.066366301	-0.219360332	-0.137840466	-0.232008517	0.03171503	0	-0.091580203	0.299391946	-0.180097154	-0.217901085	0.009688218	0.186810931	-0.019275265
YML077W	BET5	0	0.291957516	0.469109502	0.239584162	0.559303628	0.526031299	0.455464408	0.473675498	0	-0.113439735	-0.163622509	-0.577623938	-0.663144596	-0.837033722	-0.799796003	-0.419507003	0	-0.061533703	-0.009716565	-0.141081939	0.001893094	0.050286722	0.14552573	-0.224658634	0	-0.236510578	-0.188907326	-0.326735829	-0.142838574	-0.940864759	-1.111510029	-0.673558876
YJR053W	BFA1	0	0	0	0	0	0	0	0	0	0	0	0	0	0	0	0	0	0	0	0	0	0	0	0	0	0	0	0	0	0	0	0
YOR198C	BFR1	0	0.265755658	0.362630814	0.350205204	0.250345073	0.151868105	0.348926956	0.351421114	0	0.259582028	0.293235437	0.364571069	0.55360872	0.563714739	0.347204943	-0.067165464	0	0.177232307	0.044451863	-0.021999224	-0.134655247	-0.189177747	0.02171349	0.154609548	0	0.063320345	-0.048526671	0.089268667	0.096433936	0.488305654	0.283604796	0.193380572
YDR299W	BFR2	0	0.82807789	1.658299127	1.483729517	0.829725256	0.912766445	0.760717354	0.087000861	0	-0.304750679	-0.011063164	0.035786867	0.051679178	-0.145846618	0.084057019	0.006551534	0	0.445216602	1.2367528	0.777197117	0.955850331	1.05892071	0.430647945	-0.175071476	0	-0.395632131	-0.286127596	-0.368696672	-0.457460738	-0.685532915	-0.453688463	-0.521162289
YGR282C	BGL2	0	-0.308308038	-0.348452896	-0.638157113	-0.365539585	-0.292613111	-0.481527116	-0.230881631	0	0.607536612	0.676701803	0.77896279	0.697324918	0.457606728	-0.257758524	-0.312862479	0	0.133385652	0.238410615	0.175951389	0.06387841	0.210719084	0.065538109	0.190674524	0	0.582733531	0.813308128	0.937604911	0.965134379	1.032398813	0.715331092	0.568682929
Q0110	BI2	0	0	0	0	0	0	0	0	0	0	0	0	0	0	0	0	0	0	0	0	0	0	0	0	0	0	0	0	0	0	0	0
Q0115	BI3	0	0	0	0	0	0	0	0	0	0	0	0	0	0	0	0	0	0	0	0	0	0	0	0	0	0	0	0	0	0	0	0
Q0120	BI4	0	0	0	0	0	0	0	0	0	0	0	0	0	0	0	0	0	0	0	0	0	0	0	0	0	0	0	0	0	0	0	0
YHR101C	BIG1	0	-0.004178975	-0.485561146	-0.119738456	-0.390419643	-0.140942852	-0.5412816	-0.389089772	0	0.274948258	-0.00620971	-0.068638642	-0.071480887	0.102590107	-0.276804624	0.411030346	0	-0.353081656	-0.572594538	-0.401982707	-0.347637051	-0.359093167	-0.220499175	-0.360068688	0	0.082363306	0.203721103	0.025190541	0.134068265	0.072300881	-0.009710965	0.213826364
YCL029C	BIK1	0	0.321808029	0.631391178	0.833831235	0.655419407	0.459848832	0.518269995	0.025475952	0	-0.373852189	-0.088176219	-0.325449926	-0.214885292	-0.60495929	-0.23720539	-0.473202015	0	0.174571842	-0.218961232	0.350062742	0.191935445	0.291435752	-0.064135769	-0.19953326	0	0.108665473	-0.127462082	-0.319380484	-0.259104484	-0.089642534	-0.792758184	-0.597801433
YOR304C-A	BIL1	0	0.123706864	0.264288352	-0.059512504	-0.910977758	-0.31421149	-0.203524286	0.138695246	0	-0.118836754	0.392107347	0.772914664	0.538746265	0.787509725	1.005311958	0.905738201	0	-0.056040156	0.674938888	-0.265647171	0.429003407	-0.043589681	0.026881433	-0.511611944	0	0.26471874	0.117882624	-0.055122668	-0.121140364	0.284595885	0.648283141	0.801113924
YER016W	BIM1	0	0.037371894	-0.072314774	0.112795811	-0.070603196	-0.289668422	0.248279658	0.313783163	0	-0.010475385	-0.024954968	-0.500332634	-0.316933566	-0.489894839	-0.645556039	-0.838849855	0	-0.289556903	-0.269532171	-0.613281104	-0.043889974	-0.182781048	-0.057857309	-0.07122561	0	-0.281946259	-0.193362822	-0.092701641	-0.39424978	-0.381799655	-0.208364899	-0.374974686
YGR286C	BIO2	0	-0.051710811	-0.082092914	-0.429543707	-0.429656975	-0.666040301	-0.445933223	-0.325818456	0	0.377743096	0.263810341	0.348243821	0.205272457	-0.125948437	-0.120532003	-0.389210031	0	0.099521601	0.149258804	-0.081153456	-0.527455476	-0.765801715	-0.386085603	-0.156736302	0	0.018332913	-0.019638813	0.184841189	0.390715403	0.398432588	0.154782397	0.228811312
YNR058W	BIO3	0	-0.430182229	-0.30408258	-0.050251379	-0.166217607	-0.121483996	-0.344264654	-0.306859643	0	-0.320260659	-0.311192051	-0.373281717	-0.214258007	-0.524978604	-0.436673582	-0.148076233	0	0.229378684	0.067482959	0.09506885	-0.019281454	0.229116706	-0.16525942	-0.091575452	0	-0.219768341	-0.134285649	0.146105753	-0.161813588	-0.049131748	0.074374899	-0.017667222
YNR057C	BIO4	0	-0.088084512	0.013344309	0.109858569	0.261949994	0.135640987	0.108627438	-0.482665786	0	0.420790267	0.191627518	0.696830728	0.672294748	0.635942859	0.50002202	0.329387153	0	0.214828931	0.208469588	0.291725211	-0.057227503	0.119617032	0.136610692	-0.038685181	0	0.223536068	0.021136805	0.286964582	0.269850198	0.40012417	0.443829968	0.612934729
YNR056C	BIO5	0	-0.101923611	0.323112274	0.234297651	0.272059556	-0.063849492	-0.173370528	0.059314785	0	-0.207905342	-0.207905342	-0.207905342	-0.207905342	-0.207905342	-0.207905342	0.158201413	0	0.147496954	0.098973286	0.28119367	0.064213624	0.281062297	-0.037205518	0.007152613	0	-0.136755752	-0.136755752	-0.136755752	-0.136755752	-0.136755752	-0.136755752	-0.136755752
YJR089W	BIR1	0	0.132642643	0.272381578	0.315647376	0.009977721	0.196367834	0.174802674	0	0	0	0	0	0	0	0	0	0	-0.023964991	0.201704806	0.088308108	-0.009452581	0.242275846	0.052019374	-0.023474558	0	-0.167957002	-0.16811569	-0.16811569	-0.16811569	-0.16811569	-0.16811569	-0.16811569
YBR270C	BIT2	0	-0.089091319	0.196547631	0.338450495	0.210680844	0.067538285	-0.089091319	0.066204572	0	-0.09241043	-0.070888062	0.032724859	-0.09241043	0.089277352	0.266570894	0.464455468	0	0	0.013497992	0.445186386	0.352148329	0.160378108	0.052346331	0	0	-0.343419193	-0.343419193	-0.248426498	-0.343419193	-0.302246315	0.084455114	-0.137776451
YJL058C	BIT61	0	-0.04058449	0.04929592	0.263307165	0.067320904	0.079801914	-0.044951397	-0.037538255	0	-0.302933144	-0.302933144	-0.302933144	-0.302933144	-0.302933144	-0.302933144	-0.302933144	0	0.273436321	0.139558397	0.177357432	0.180278388	0.185591129	0.218929833	0.062457352	0	0	0	0	0	0	0	0
YKL061W	BLI1	0	0.382698712	0.033609609	-0.064264792	-0.226090121	0.354460944	0.28092536	0.01716657	0	-0.240753689	-0.537843679	-0.122966948	-0.014107502	0.174681966	0.687445489	0.984457585	0	0.090145986	-0.06174512	-0.234083746	-0.52391175	-0.323904394	-0.139145685	-0.699816257	0	-0.211928533	-0.251847827	-0.100264355	-0.326790078	-0.319871184	-0.291783902	0.162793249
YFL007W	BLM10	0	-0.180487095	-0.209064176	0.040487398	0.062118003	0.091873775	-0.048245151	-0.03629872	0	0.097893256	0.241188857	0.345995966	0.410012417	0.687168238	1.15340676	1.028123659	0	-0.158055559	-0.159726648	-0.065999704	-0.039370813	-0.048303938	-0.153824933	-0.045390536	0	0.222933401	0.347499701	0.265526652	0.456248962	0.455049043	0.734346856	0.865366012
YLR408C	BLS1	0	-0.430536347	-1.269897616	-1.798357144	-1.915419107	-0.395197846	-0.745840986	-0.510826742	0	-0.452094579	-0.088502303	-0.07396831	-0.26061533	-0.414221352	-0.812075207	-0.267296375	0	-0.811671749	-0.460032704	-1.784474668	-0.293796725	-1.024177064	-0.542597884	-0.384636397	0	0.18855366	-0.792662836	-0.481287634	-0.779446476	-0.265767443	-0.403799011	-0.808957287
YER177W	BMH1	0	0.044369234	0.095364725	-0.136321043	-0.138597995	-0.094611912	-0.155167016	0.123523377	0	0.309765935	0.43718912	0.734714233	0.901072783	1.248014666	1.569983839	1.142750379	0	0.065619425	-0.006037606	0.021704644	-0.017719355	-0.134530939	-0.118397708	0.047966765	0	0.323210579	0.273048973	0.45774841	0.541214219	0.819999551	1.109362641	1.274655549
YDR099W	BMH2	0	0.143798656	-0.041909067	-0.307727662	-0.127724346	0.098555637	0.118966566	0.285673612	0	0.126713401	0.205852829	0.175574802	0.385425238	0.313296437	-0.308980576	-0.663299131	0	-0.09808133	-0.417729055	-0.480954472	-0.340480386	-0.279439339	-0.166738868	-0.118577772	0	0.093841932	-0.016967092	0.054003229	0.190933985	0.199199383	0.007794521	-0.146966789
YPL217C	BMS1	0	0.300574643	1.117370424	1.689596825	1.306529048	0.984200092	0.796751849	0.27590044	0	-0.196653369	-0.10261325	-0.141453295	-0.367457852	-0.300090375	0.034989481	0.447549537	0	-0.066400684	0.700239998	0.83643755	1.023736946	0.963873707	0.566602475	0.016781614	0	-0.298798758	-0.514146248	-0.275331707	-0.418921097	-0.439710209	-0.383782605	-0.567623092
YBR141C	BMT2	0	0.224810516	0.583819312	0.43115975	0.139363611	0.162956695	-0.05115327	-0.265716405	0	0.388656208	0.553723214	0.552961922	0.847427182	0.861956578	0.882091254	1.024191338	0	0.244487572	0.523677396	0.48886519	0.219728092	0.171074619	-0.087383653	-0.394345487	0	0.267715364	0.247917889	0.446426413	0.521782523	0.663562689	0.905081089	0.920562466
YIL096C	BMT5	0	0.567993178	1.389533773	1.503704912	0.737323338	0.539143919	0.263923794	0	0	-0.08024833	-0.08024833	-0.08024833	-0.08024833	-0.08024833	-0.08024833	-0.08024833	0	0.040738161	1.09826458	1.125016229	0.821400012	0.916262613	0.335483256	0	0	-0.116491538	-0.219030132	-0.367404616	-0.367404616	-0.367404616	-0.367404616	-0.367404616
YLR063W	BMT6	0	0.884910455	2.312543201	2.100133306	1.630158477	1.556772727	1.023581829	0	0	0.340127927	0.167980167	0.211213086	0.532366412	0.651245618	0.617194204	0.123352203	0	0.56707872	1.771405842	1.37092482	1.060104353	1.245660297	0.602928583	-0.077874122	0	0.414665632	0.24453755	0.469169285	0.348997992	0.901318621	0.738454483	0.546999886
YJR025C	BNA1	0	0.131514234	0.279636248	0.153500749	0.073537843	-0.216619168	-0.249318051	-0.205131031	0	0.323702447	0.602827983	0.799576507	1.102167073	1.488706876	2.132548176	2.204455135	0	0.137357214	0.408126424	0.363676597	0.336744386	0.047276874	-0.192206503	-0.006374724	0	0.384368063	0.427414991	0.583403649	0.820578332	0.841972307	1.304232908	1.549546156
YJR078W	BNA2	0	0.295608493	-0.003379512	-0.183745822	-0.353786234	-0.353786234	-0.273756263	-0.353786234	0	-0.117883672	-0.033350391	-0.083325059	-0.171115445	-0.412657392	-0.042804421	-0.036109934	0	0.440706373	0.202400106	0.173222514	0.008887218	-0.287153106	0.026232074	-0.287153106	0	-0.15705242	-0.01141248	-0.496065321	-0.378395766	-0.154371795	-0.349987908	-0.076937009
YJL060W	BNA3	0	0.086486866	0.706838482	0.183620476	-0.020473691	0.210100333	0.138889813	0.564161477	0	-0.056051646	-0.217757629	-0.228290742	-0.295009156	-0.357251884	-0.720058394	-0.9404287	0	0.153564293	0.822292465	0.42386296	-0.095941444	0.090705505	-0.160540246	0.273867411	0	0.134465077	0.127849165	0.16210917	0.069047287	-0.007338743	-0.129519011	-0.24798249
YBL098W	BNA4	0	-0.153681188	0.070046849	-0.229375389	-0.272220463	-0.222453605	-0.247307421	-0.245840645	0	0.469612865	0.479944277	0.670016363	0.845201619	1.014904353	1.112879145	0.620112392	0	0.226311661	0.248388684	0.192899024	0.11600447	0.08539444	0.07081695	0.240005007	0	0.220698112	0.522380248	0.559922072	0.573816319	0.783414377	0.93300214	0.914914677
YLR231C	BNA5	0	-0.00710016	0.106258603	-0.117696813	0.036692181	-0.006970492	-0.182397893	-0.195290515	0	0.309953055	0.456085656	0.780577112	0.874209855	1.092463789	0.897758795	0.245092026	0	0.053279921	0.0824791	0.013938204	0.062219311	-0.07652011	-0.037128527	0.053095498	0	0.385442969	0.434995772	0.640818805	0.695780203	0.876302919	0.978585637	1.015657189
YFR047C	BNA6	0	-0.236666556	-0.202142457	-0.43752052	-0.463427724	-0.346797299	-0.357168811	-0.340439318	0	0.431564707	0.525737366	0.91989498	1.187662139	1.653257504	2.265215779	2.182566093	0	0.019264446	-0.078553169	-0.116943609	-0.312131414	-0.260113177	-0.274015721	-0.048424077	0	0.439134403	0.677552248	0.771143384	0.95221626	1.266959819	1.681769051	1.832502591
YDR428C	BNA7	0	-0.00662979	0.414008788	0.337312089	0.187874885	0.203573288	-0.060687081	0.105838357	0	0.136716629	-0.066028019	-0.002261759	0.204643063	-0.150724774	-0.669677015	-0.249354713	0	-0.021951292	0.560880965	0.506641428	0.477209036	0.576370996	0.167016725	0.201660199	0	0.311724451	0.472500841	0.54555974	0.704982489	0.473591548	0.406426998	0.299112572
YNL271C	BNI1	0	0	0	0	0	0	0	0	0	0	0	0	0	0	0.193620371	0.489851171	0	0	0	0	0	0	0	0	0	0	0	0	0	0	0	0
YNL233W	BNI4	0	-0.002420666	0.077066635	0.30846019	0.122179965	-0.107306289	0.251821698	0.125744905	0	-0.520246562	-0.259887144	-0.543085769	-0.175796378	-0.234047528	-0.278974606	-0.106218178	0	-0.14451299	-0.092132306	0.44844622	0.181110849	-0.006890341	-0.042180423	0.009409998	0	-0.270435041	-0.540154485	-0.531991682	-0.530187063	-0.507257823	-0.586673484	-0.286444307
YNL166C	BNI5	0	0.294154004	0.379724411	0.460886304	0.140213122	0.004895604	0.032239683	0.284356776	0	0.072361792	0.32465208	0.49693333	0.370507122	0.396755989	-0.093006811	-0.65000102	0	-0.021640755	0.217751758	0.004249922	0.207536128	0.10808774	0.038233156	-0.078627897	0	-0.021174552	-0.167995399	0.009896059	0.053886357	0.048279783	0.015546549	-0.422983308
YIL159W	BNR1	0	0	0	0	0	0	0	0	0	0	0	0	0	0	0	0	0	0	0	0	0	0	0	0	0	0	0	0	0	0	0	0
YGR230W	BNS1	0	-0.053924645	-0.950669512	-1.87690931	-1.371802389	-0.543849998	-0.092327478	-0.488783345	0	0.340918422	0.592709233	0.684350683	0.766457511	0.622173983	0.262764491	-0.462872248	0	-0.229513271	-1.518297416	-1.056519312	-0.710150055	-0.467841999	-0.632443409	-0.690131181	0	0.003835016	-0.030033317	0.141526412	0.199815143	0.111198228	0.019530278	0.397148226
YBL085W	BOI1	0	0.069531534	-0.25209347	-0.353506108	-0.349919032	-0.255720639	0.006064966	0.176229601	0	-1.285704043	-1.285704043	-1.285704043	-1.285704043	-1.285704043	-1.285704043	-0.509229425	0	-0.142343764	-0.598132218	-0.625998818	-0.53344324	-0.493689463	-0.337073918	-0.130826658	0	-1.426082225	-1.426082225	-1.426082225	-1.426082225	-1.426082225	-1.426082225	-1.426082225
YER114C	BOI2	0	-0.049040768	0.363957417	0.538138814	0.511557713	0.328954135	0.027971465	0.075661569	0	-0.190465499	-0.425899637	-0.466100957	-0.408049309	-0.527707255	-0.680903031	-0.396426348	0	0.118927451	0.170378412	0.409053372	0.272582956	0.244038982	0.152010907	-0.029935694	0	-0.139026555	-0.132088145	-0.148416756	-0.38837244	-0.366831277	-0.253282774	-0.31771923
YAL044W-A	BOL1	0	0.881816295	0.470773923	0.060139563	0.486049484	0.282807409	0.754731924	0.159429412	0	0.086146232	-0.052159961	0.274608819	0.636862447	0.615406275	0.764121654	0.221752268	0	0.014912426	-1.154654729	-1.460069894	-1.79454084	-1.281879372	-1.016741418	-0.90019988	0	0.033934858	-1.046001593	-0.508797313	-0.293653128	-0.048675543	-0.031365122	0.159089355
YGL220W	BOL2	0	-0.016146504	0.031991436	-0.187867679	0.009735464	0.065539724	0.117330545	0.075669019	0	0.447490499	0.311428219	0.619044004	0.530032241	0.517678172	0.654937833	0.642979398	0	-0.058224649	-0.101833892	0.02322665	-0.19336953	0.081490405	-0.058203752	-0.001252964	0	0.084060212	0.116249277	0.189701573	0.238105989	0.352646079	0.63901438	0.684318837
YAL046C	BOL3	0	-0.071110201	-0.02126456	-0.380192568	-0.266416803	-0.445029574	-0.333252046	-0.589281222	0	0.496616944	0.111025938	-0.000427762	0.032719308	-0.652330938	-1.02671267	-0.767300081	0	-0.021409721	0.265469814	-0.028518603	-0.228891942	-0.459509523	-0.390886901	-0.130237848	0	0.175405827	0.388286331	0.438402839	0.298791596	-0.059266334	-0.064322068	-0.101391867
YLR267W	BOP2	0	-0.348073748	-0.155753313	-0.348073748	-0.035327265	-0.136999236	-0.348073748	-0.291864814	0	0.061481268	-0.186560953	0.008503968	-0.03671746	0.143161933	0.298369784	0.641848344	0	-0.126119739	-0.100651571	-0.129362157	-0.004107818	-0.059426319	-0.11752306	0.301886376	0	-0.151824461	-0.032742137	-0.010080801	-0.018651945	-0.227450301	-0.059993167	0.087804838
YNL042W	BOP3	0	0.368819905	0.810902699	1.0220829	1.242454335	1.174744007	1.011610532	0.937810051	0	0	0	0	0	0	0	0.102765616	0	0.491157936	0.509219702	0.403051413	0.859885985	0.738357453	0.598968108	0.737670597	0	0	0	0	0.062494774	0	0	0
YNL275W	BOR1	0	-0.278285625	0.336949788	0.153644852	0.168214076	0.113345778	-0.06459582	-0.342605388	0	-0.814189448	-0.814189448	-0.814189448	-0.814189448	-0.814189448	-0.814189448	-0.723214105	0	0.394102371	0.550791689	0.240596394	0.056260211	0.007497035	0.197151507	0.117807755	0	-0.673348371	-0.673348371	-0.673348371	-0.673348371	-0.673348371	-0.673348371	-0.673348371
YLR078C	BOS1	0	-0.028915133	-0.086044186	0.040518252	0.042100027	-0.139891925	-0.031964589	-0.157091329	0	-0.055023683	0.236671831	0.133399054	0.309870696	-0.143408412	-0.362463533	-0.199165398	0	-0.045828942	0.405118185	0.189541774	0.487656974	0.608047582	0.514971935	0.314425021	0	0.135204677	0.046956246	0.300465325	0.226772342	0.047370965	-0.050639581	-0.021192122
YCR032W	BPH1	0	0	0	0	0	0	0	0	0	0	0	0	0	0	0	0	0	0	0	0	0	0	0	0	0	0	0	0	0	0	0	0
YDL141W	BPL1	0	-0.187397852	-0.327346729	-0.005893801	0.041140418	0.017853494	-0.109001666	-0.014950046	0	0.113261512	-0.153908631	-0.285957329	-0.167993846	-0.395831546	-0.744045754	-0.888454587	0	-0.183199241	-0.276056118	-0.141084316	-0.119856598	-0.08572501	-0.129743636	-0.143697771	0	0.178350403	-0.100029225	-0.010390697	-0.114236718	-0.120884433	-0.086961814	-0.044418291
YLL015W	BPT1	0	-0.285014949	-0.569508444	-0.730808658	-0.269903001	-0.158763631	-0.188267353	-0.219752445	0	0.162472683	0.077670387	0.073795916	0.139541079	0.176623095	0.139761707	0.441800638	0	-0.154504634	-0.208532677	-0.2879502	-0.245426247	0.008975007	-0.039427461	0.177382467	0	0.133069175	0.197389514	0.390714193	0.199420767	0.422416862	0.318309432	0.32378542
YDL074C	BRE1	0	0.060716173	0.416167302	0.415154416	0.244956052	0.359293832	0.062906752	0.012990401	0	0.060695355	0.01860117	-0.313664018	-0.141114425	-0.451333159	-0.260383945	0.285000584	0	0.091530325	0.497975161	0.312111423	0.377237263	0.635528919	0.489422908	0.3321976	0	0.030235433	0.055337317	-0.062870139	-0.319361884	-0.56490041	-0.701230053	-0.293531945
YLR015W	BRE2	0	0.398152076	0.674416837	0.980485995	0.488823322	0.541942942	0.42785058	-0.00268092	0	0.149532528	0.394316574	0.429074936	0.54399072	0.833521624	0.800612109	0.800512714	0	0.12792377	0.706322781	1.110410018	0.688905441	0.639935971	0.687481786	0.157405956	0	0.045731796	0.43474955	0.322343819	0.26415785	0.227086838	0.244926821	0.21793373
YDL231C	BRE4	0	-0.110315644	0.101158638	0.128517163	0.064426313	0.248077455	-0.026060978	0.126809566	0	-0.531137349	-0.772508402	-0.847752588	-1.359181187	-1.281052503	-1.465721315	-0.471404664	0	0.181337436	0.054356851	0.212419415	-0.068481271	0.025178848	0.064441876	0.192115095	0	-0.427176965	-0.552912501	-0.577708269	-0.595443598	-0.809625664	-1.330333944	-0.816349719
YNR051C	BRE5	0	0.183678221	0.483877678	0.340658705	0.117914635	0.161255279	0.28766787	0.222415053	0	-0.1650271	-0.28808962	-0.35401746	-0.23947222	-0.377085354	-0.413684308	-0.355623464	0	0.054981519	0.267144209	0.099473999	-0.108643152	-0.05247803	-0.001563057	0.176168274	0	-0.103550086	-0.25515344	-0.157333824	-0.160762611	-0.165608345	-0.375419447	-0.342471213
YGR246C	BRF1	0	0.263526623	0.310725285	0.493307888	0.302267091	0.262073572	0.255558288	0.27518822	0	0.302907889	0.363407756	0.423112063	0.523307042	0.623568637	0.517817193	-0.212146797	0	-0.08631221	0.02683206	0.105382516	0.147774197	0.176577382	0.08692195	-0.08976734	0	0.191010778	0.232633066	0.173250453	0.301077391	0.493733093	0.525808662	0.313992813
YHR036W	BRL1	0	-0.546004728	0.042821046	0.353054453	0.008804092	0.123614703	-0.063315647	0.161315135	0	-0.131937197	-0.46977383	-0.483446612	-0.608138537	-0.538392505	-0.581776043	-0.469598981	0	-0.211509042	-0.125032089	0.135929277	0.118731512	0.299818226	0.197167072	0.086310034	0	-0.038427693	-0.041285578	-0.149668331	-0.217274127	-0.242149416	-0.184674132	-0.208796332
YBL097W	BRN1	0	0	0	0	0	0	0	0	0	0	0	0	0	0	0	0	0	0	0	0	0	0	0	0	0	0	0	0	0	0	0	0
YPL084W	BRO1	0	-0.162473726	-0.290043292	-0.347487317	-0.136535298	-0.186455645	-0.069466159	0.092214521	0	-0.096472065	-0.265635557	-0.534918459	-0.443524563	-0.265193142	-0.409489928	-0.423767447	0	-0.173640491	-0.365449812	-0.243413578	0.03269797	-0.098184021	-0.08685878	0.149519823	0	0.07074208	-0.208303657	-0.178503607	-0.390028449	-0.426009969	-0.465895104	-0.457911588
YGL007W	BRP1	0	-0.195915673	-0.119885843	-0.209628038	-0.178614035	-0.209628038	-0.209628038	-0.209628038	0	-0.03063271	-0.03063271	-0.03063271	-0.03063271	-0.03063271	-0.03063271	-0.03063271	0	-0.433215864	-0.433215864	-0.344870702	-0.351521742	-0.433215864	-0.433215864	-0.433215864	0	0	0	0	0	0	0	0
YPR057W	BRR1	0	0.321183835	0.424343546	0.466089602	0.082807974	0.156786901	0.076512659	0.087420179	0	-0.127141959	0.057177782	-0.016142609	-0.190400526	-0.541536174	-0.284891827	-0.437923252	0	0.121952198	0.285646181	0.086241726	-0.014240312	0.089310085	-0.025035337	0.030730545	0	-0.314725416	-0.409759838	-0.438237129	-0.316546123	-0.582151129	-0.624239727	-0.610933327
YER172C	BRR2	0	0	0	0	0	0	0	0	0	0	0	0	0	0	0	0	0	0	0	0	0	0	0	0	0	0	0	0	0	0	0	0
YGL247W	BRR6	0	0.186910641	0.378654557	0.386383186	0.540481748	0.384071597	0.004083196	0.051720344	0	0.14529867	-0.348805098	-0.437017504	-0.597655208	-0.728170241	-0.705525821	-0.50869227	0	0.025775469	0.158135623	0.029363873	0.580877422	0.26762031	0.219570196	0.262582158	0	-0.170344469	-0.330633145	-0.345581043	-0.247136397	-0.30084108	-0.619148442	-0.079621256
YOL077C	BRX1	0	0.447612613	1.131701236	1.446672971	1.140335879	1.168832188	0.697912182	0.176429301	0	-0.064645684	0.154391398	0.163110492	0.081589671	0.135335434	-0.122749667	-0.545161017	0	0.249880716	0.683419227	0.91371279	0.926480351	0.93613076	0.781708727	0.28607597	0	0.115991475	0.075117291	0.132024301	0.098895508	0.048840015	0.033539938	-0.069399733
YDL037C	BSC1	0	0	2.661973009	1.89708937	0.207767938	0	0	0	0	0	0	0	0	0	0	0	0	0	1.415223234	0.954330335	0	0	0	0	0	0	0	0	0	0	0	0
YDR275W	BSC2	0	-0.45360079	0.278484296	0.622764674	0.717853714	0.1853092	-0.041846002	-0.006151463	0	-0.808656882	-0.808656882	-0.808656882	-0.808656882	-0.808656882	-0.808656882	-0.139757152	0	0.550619821	0.787890483	1.28867136	1.172757564	0.830540076	0.403109057	0.625186747	0	-0.434774991	-0.434774991	-0.434774991	-0.434774991	-0.434774991	-0.434774991	-0.434774991
YNL269W	BSC4	0	0	0	0	0	0	0	0	0	0	0	0	0	0	0.823146074	0	0	0	0	0	0	0	0	0	0	0	0	0	0	0	0.511549002	0
YNR069C	BSC5	0	0	0	0	0	0	0	0	0	0	0	0	0	0	0	0	0	0	0	0	0	0	0	0	0	0	0	0	0	0	0	0
YOL137W	BSC6	0	0.051986145	0.38550764	0.614757352	0.439649628	0.657479099	0.096371932	0.049041035	0	-0.085864425	-0.015960553	-0.191582688	-0.132555398	-0.438876657	-1.071098023	-0.5849517	0	0.214361123	0.412931756	0.849904949	0.542426702	0.504786986	0.458975226	0.351049195	0	0.048606799	0.313251838	0.422415084	0.355133204	0.130649611	-0.07772179	-0.223094605
YBR290W	BSD2	0	0.080728201	-0.445691878	-0.184355571	-0.538727041	-0.17776573	-0.085201566	0.217307283	0	-0.358201643	-0.354234603	-0.454742006	-1.027609958	-0.882913565	-0.519094737	-0.055188873	0	0.158843164	-0.172659051	-0.834876588	-0.266893572	-0.138347027	-0.341568453	-0.212989794	0	-0.195497061	-0.450630878	-0.616487404	-0.896171118	-1.147559287	-1.759065957	-1.334895137
YPR171W	BSP1	0	-0.309550671	-0.50308362	0.023606359	-0.124183128	-0.266774949	-0.117293603	-0.215147311	0	-0.333435311	-0.575977041	-0.618150858	-0.456410422	-0.865768091	-1.092835085	-0.782785498	0	-0.509048803	-0.591006367	-0.554174584	-0.599386786	-0.361078932	-0.351903638	-0.25909288	0	-0.372643836	-0.274057007	-0.559588503	-0.394778039	-0.42705921	-0.378344885	-0.411887081
YFL025C	BST1	0	-0.138997483	0.074485496	0.111441669	0.088212076	-0.197648668	-0.125036395	0.052353318	0	-0.213046489	-0.253432822	-0.631038832	-0.784117791	-0.744655232	-0.521274765	-0.116883741	0	-0.303357129	-0.064366655	0.088156601	-0.041265684	-0.164211943	-0.222973148	-0.013668492	0	0.11036334	-0.026658815	-0.437163371	-0.486898461	-0.58364786	-0.664510147	-0.453996595
YGR142W	BTN2	0	1.223090854	0.163903362	0.255462138	-0.480709755	-0.480709755	-0.167452292	0.353499848	0	-0.009820908	-0.36299745	-0.524463814	-0.063295269	-0.007272066	1.184499943	2.821964647	0	0.712862511	0.021760489	-0.223200586	-0.514521235	-0.514521235	-0.199778312	0.296267334	0	-0.172483154	-0.317537538	-0.796115945	-0.660410352	-0.796115945	-0.522731351	-0.796115945
YPL069C	BTS1	0	0.455521205	0.7093576	0.627128155	0.602797634	0.622159948	0.305319812	0.746024595	0	0.045092002	-0.164327312	-0.870122737	-0.875795787	-0.875795787	-0.875795787	-0.875795787	0	0.113607813	0.177394804	-0.005416074	-0.180472545	0.157622028	0.341134059	-0.022002175	0	-0.113072949	-0.562197398	-0.694762337	-0.814170917	-0.998209948	-0.998209948	-0.586859636
YDR252W	BTT1	0	-0.263678511	-0.029970934	-0.120254107	-0.130126923	-0.150920978	-0.107122328	0.174860371	0	-0.305482115	0.173560338	0.27400119	0.101524592	0.15952938	0.595884742	-0.047033964	0	-0.363381625	-0.529243677	-0.422182292	-0.313113108	-0.429019911	-0.483772933	-0.243564783	0	0.066839673	-0.229880851	-0.537290555	-0.165856859	0.03952436	-0.831105254	-0.198510014
YGR188C	BUB1	0	0	0	0	0	0	0	0	0	0	0	0	0	0	0	0	0	0	0	0	0	0	0	0	0	0	0	0	0	0	0	0
YMR055C	BUB2	0	-0.078684724	0.325554985	0.016836085	0.084811618	0.030185599	-0.169874817	-0.07687833	0	0.461051972	0.550689841	0.625299605	0.996727394	1.425161386	1.895197415	1.269208614	0	-0.102280063	0.194499371	0.351135366	0.075495933	0.003130428	-0.018836468	-0.075874156	0	0.601512065	0.678404276	0.940540636	0.892157178	1.302654492	1.545865509	1.824824052
YOR026W	BUB3	0	0.269657404	0.488719761	0.577312364	0.28271512	0.123240159	0.288118141	0.167372924	0	0.211137902	0.12635779	0.388361065	0.254007778	0.529034727	0.268924789	0.141178883	0	-0.099378577	0.049370314	0.105959285	-0.12395316	-0.077429571	0.235809939	-0.170457396	0	0.194605562	0.246265367	0.162001747	0.294882346	0.401856111	0.300124736	0.213895856
YGL174W	BUD13	0	0.193792969	0.265455775	0.531601349	-0.105166775	0.206228538	0.174992883	0.639983093	0	0.402142746	0.47065668	0.748629138	0.499777717	0.826124054	1.007970676	0.25635837	0	0.323207326	-0.060334721	-0.158349954	0.305178342	0.128117246	0.003331384	-0.158349954	0	-0.010567853	0.071928658	0.258960184	0.176450209	0.164569134	-0.611408481	-0.272681724
YAR014C	BUD14	0	0.022155187	0.339818972	0.492201901	0.484831876	0.518038688	0.169073008	0.088430132	0	0.134256679	-0.004707548	0.036479426	-0.023666079	-0.121736046	-0.475924033	-0.3777774	0	0.001406339	0.132554566	0.386802647	0.223067148	0.411196115	0.128492186	0.031340743	0	-0.137474708	-0.061763743	-0.007809468	-0.055001883	0.061675824	-0.084008582	0.023481426
YEL029C	BUD16	0	0.094848715	0.661613807	0.690278343	0.535107768	0.456272487	0.274804787	0.410157923	0	0.012451453	-0.258063729	0.050375977	-0.441983766	-0.232483397	-0.86247567	-0.759918112	0	0.123927054	0.601376528	0.533788448	0.480544068	0.485750316	0.501273206	0.206616665	0	0.129139778	0.151058615	0.130877331	0.076661296	0.077909493	-0.266683663	-0.266816036
YNR027W	BUD17	0	0.592567175	1.204434387	1.266935928	0.81109492	0.743096526	0.593533611	0.644655375	0	0.146071272	0.058049441	0.623934084	0.5706433	0.624284329	-0.162743815	-0.249806304	0	0.350272152	0.928450492	0.807223249	0.395161694	0.389393286	0.403778075	0.498202458	0	0.204560658	0.100548157	0.13899583	0.340671879	0.405983144	0.446657234	0.326491872
YKL092C	BUD2	0	0	0	0	0	0	0.004465437	0.019246442	0	-0.026219324	-0.026219324	-0.026219324	-0.026219324	-0.026219324	-0.026219324	-0.026219324	0	0	0	0	0	0	0	0.00525625	0	0	0	0	0	0	0	0
YLR074C	BUD20	0	0.882010288	1.845787486	1.991065829	1.440101162	1.384033833	0.766047424	0.408410811	0	0.068319287	0.046743859	0.559534933	0.534536587	0.533743684	0.646211364	-0.375310337	0	0.599049246	1.401488369	1.501167366	1.472302199	1.330211586	0.976544393	0.003335491	0	0.13953058	0.293315274	0.478854069	0.491276658	0.494342036	0.778478235	0.530194135
YOR078W	BUD21	0	0.864885887	1.367591873	1.228600366	0.702002408	0.762605415	0.610469441	0.234403114	0	-0.186313276	-0.199158535	-0.451230285	-0.681289717	-1.155427296	-0.660933121	-0.468771002	0	0.629441478	1.31043877	0.718754512	0.785662176	1.100814745	0.753156139	-0.062783504	0	-0.305197868	-0.354012226	-0.424929225	-0.483895311	-0.936197212	-1.217020141	-1.232965014
YMR014W	BUD22	0	0.697977436	1.33210441	1.512123919	0.754249942	0.609923062	0.547849791	0.194891393	0	0.149990712	0.161132955	0.379827274	0.160408003	0.417926039	-0.159775646	0.211165166	0	0.485670974	1.155172199	0.695782312	0.713963341	0.890896349	0.474483425	0.073079556	0	-0.327144863	-0.482067238	-0.53507452	-0.483100125	-0.381520196	-0.772105748	-0.666828688
YCR047C	BUD23	0	0.357806348	1.177162005	1.629176828	1.385134964	1.052456745	0.800435642	0.363636376	0	0.129550505	0.250256914	0.40279786	0.516195139	0.416236141	0.288563611	-0.170171477	0	0.412604414	0.787469868	1.15484336	0.721317996	0.609276008	0.654812999	-0.005189472	0	-0.047777799	-0.107880058	0.17199184	0.16790766	0.224126733	0.174138018	0.499819371
YER014C-A	BUD25	0	0.056621735	0.317464031	-0.374695588	-0.905705175	-0.766667964	-0.271520844	-0.810415343	0	0.290035588	-0.001193997	0.76729818	0.616832462	0.948233356	0.025976332	0.768579811	0	-0.490401822	-0.031455807	-0.696624279	-0.467969903	-0.67569259	-0.361244573	-0.02826555	0	0.088719959	0.417864157	0.508744585	1.065297014	0.584334804	0.351630568	0.952343855
YFL023W	BUD27	0	0	0.378655886	0.607531537	0	0.021437086	0	0	0	0	0	0	0	0	0	0	0	0	0.192143654	0.359509926	0.283376585	0.288075016	0	0	0	0	0	0	0	0	0	0
YCL014W	BUD3	0	-0.053403322	-0.053403322	-0.004483623	0.029585326	0.061136949	-0.053403322	-0.053403322	0	0	0	0	0	0	0	0	0	0	0	0.043442501	0.05737402	0.072174417	0	0.017693909	0	0	0	0	0	0	0	0
YCR063W	BUD31	0	0.163730575	0.345782405	0.754391557	0.965381659	0.298763875	0.407265724	0	0	-0.324004081	-0.324004081	-0.114675495	-0.324004081	0.046160199	-0.292439498	0.221727113	0	-0.500108577	0.194210025	0.472775198	0.257136605	0.228029626	-0.048514996	-0.500108577	0	-0.102250395	-0.275185883	-0.275185883	-0.275185883	0.400909981	-0.275185883	0.032895351
YGR262C	BUD32	0	0.17725799	0.301274557	0.44338522	0.472603408	0.229503285	0.033178893	0.02785459	0	0.426285871	0.533866543	0.690158784	0.835922746	1.20878989	1.15107176	0.696544996	0	0.058616518	-0.054491945	0.056777922	0.076248977	-0.104595351	-0.090924698	-0.040430465	0	0.433274831	0.399777986	0.573731491	0.679851381	0.811594029	1.112269623	1.266671066
YJR092W	BUD4	0	-0.001628013	-0.170930052	0.293983905	0.354330923	0.317323293	0.08994273	0.413100201	0	-0.425179977	-0.425179977	-0.425179977	-0.425179977	-0.425179977	-0.425179977	-0.415517496	0	-0.448731834	-0.448731834	-0.057514027	0.079009134	0.065829797	-0.366001999	-0.327570513	0	-0.380718368	-0.380718368	-0.380718368	-0.380718368	-0.380718368	-0.380718368	-0.380718368
YCR038C	BUD5	0	0	0	0	0	0	0	0	0	0	0	0	0	0	0	0	0	0	0	0	0	0	0	0	0	0	0	0	0	0	0	0
YLR319C	BUD6	0	-0.343134748	-0.011368301	0.139359961	0.002423656	0.131544372	0.053468729	-0.064090706	0	-0.088191564	-0.421317568	-0.421317568	-0.421317568	-0.421317568	-0.421317568	-0.293605058	0	-0.268258846	-0.142169201	0.143616756	-0.002532312	0.094796589	0.005557792	-0.22411098	0	-0.25255773	-0.458938395	-0.458938395	-0.458938395	-0.458938395	-0.458938395	-0.458938395
YOR299W	BUD7	0	0.022653679	0.26159884	0.280603859	0.15765749	0.213947954	0.025538114	0.362927828	0	-0.151261281	-0.098394335	-0.198549769	-0.061470213	-0.305196087	-0.204795236	-0.029129506	0	0.394984781	0.385190092	0.213498094	0.120107147	0.143599992	0.258755725	0.386854533	0	-0.050491454	-0.014829777	0.067717393	-0.064141335	0.009981919	0.23428088	0.0680267
YLR353W	BUD8	0	-0.431878061	-0.64526425	-0.282146684	-0.192058861	-0.068267374	-0.358973373	-0.039263313	0	-0.373271692	-0.566729452	-0.728604868	-0.721046561	-0.902519542	-0.644874308	-0.791160231	0	-0.215680368	-0.451044034	-0.312162568	-0.230128621	-0.172898195	-0.11964924	0.098319324	0	-0.306051599	-0.451634011	-0.628777779	-0.658444991	-0.601783439	-0.447113407	-0.633222753
YGR041W	BUD9	0	0.031457909	0.186234983	0.132352689	0.011290506	0.128991131	0.214247301	0.336936096	0	-0.348488805	-0.497372697	-0.714670013	-0.483095255	-0.65930971	-0.524020093	0.014191681	0	-0.037280497	-0.197061024	-0.05047192	-0.235643413	0.051675479	0.037295928	-0.106931147	0	-0.44973838	-0.504171346	-0.3123011	-0.593226443	-0.72328707	-0.475265246	-0.390673171
YDL099W	BUG1	0	0.071369815	-0.243209077	-0.215196091	-0.827715412	-0.632917917	-0.003588078	0.035804201	0	0.047267724	0.419910868	0.657114913	0.806365306	1.076262703	1.473661972	1.607432292	0	-0.252540696	-0.65746615	-1.0738211	-0.08376138	-0.247922345	-0.364326964	-0.34300125	0	0.054367496	-0.185451127	0.037877899	0.129025456	0.015486824	0.739713408	0.693075626
YMR275C	BUL1	0	0.12622793	-0.06902035	0.154646406	0.508341097	0.265753667	0.287396055	0.268244056	0	-0.374057262	-0.521342126	-0.804813542	-0.777517918	-0.706730913	-0.804813542	-0.612265849	0	-0.012180392	-0.10989333	0.267119511	-0.009471549	-0.007371097	-0.151056934	-0.057060767	0	-0.288364101	-0.248939838	-0.55424502	-0.448902179	-0.55424502	-0.55424502	-0.55424502
YML111W	BUL2	0	-0.222319732	-0.34506869	-0.206170763	-0.41809378	-0.279642249	-0.21201916	-0.014487234	0	-0.451218578	-0.892903893	-0.892903893	-0.892903893	-0.892903893	-0.892903893	-0.571160475	0	-0.477892247	-0.127752834	-0.345689369	-0.225383768	-0.157539497	-0.078292583	-0.052247799	0	-0.488788962	-0.625306461	-0.691802133	-0.691802133	-0.691802133	-0.691802133	-0.691802133
YLR226W	BUR2	0	0.75450001	1.076054166	0.57597112	0.151992092	0.197835233	0.111984148	0.089265688	0	-0.011065126	0.032194778	-0.285533037	-0.398743856	-0.335402315	-0.576272825	-0.282917885	0	0.530348393	0.718206068	0.550557384	0.211513039	0.327793076	0.068531804	0.077027179	0	-0.004121599	0.025678131	-0.658634714	-0.459331452	-0.579933607	-0.337775523	-0.890890231
YER159C	BUR6	0	0.520449258	0.428538717	-0.076370445	-0.139126266	0.100840582	0.446899228	0.143786644	0	-0.379810544	-0.239613086	-0.267605332	-0.150302151	-0.393962339	-0.085871481	0.34851581	0	0.137434936	-0.316999172	-0.684773315	0.172052018	-0.206288171	-0.144138636	-0.679162075	0	-0.387728744	-0.817529191	-0.825069536	-1.151971325	-1.04945607	-0.506007494	-0.906909955
YNL305C	BXI1	0	-0.245276784	-0.476063037	-0.81246821	-0.497894519	-0.838651082	-0.556812617	-0.309134647	0	0.337875784	0.473282374	0.547213312	0.471315549	0.281815412	-0.171837982	-0.160905043	0	0.085895825	-0.277981636	-0.438766361	-0.412889515	-0.644361569	-0.552534701	-0.441210749	0	0.4372515	0.532032974	0.689706368	0.680682858	0.73483703	0.712255659	0.740474773
YKL005C	BYE1	0	-0.335747551	-0.194631845	-0.06834172	-0.036187269	-0.066882995	-0.215941727	-0.099632789	0	0.034796192	0.259190036	0.314773376	0.334705883	0.608186248	0.697421046	0.495084027	0	-0.307657998	-0.433676089	-0.167327038	-0.281769483	-0.01185138	-0.215386924	-0.281907646	0	-0.106923085	-0.011423149	0.006955743	0.057302276	0.204581216	0.137112284	0.176823469
YHR114W	BZZ1	0	-0.172468306	-0.315601129	-0.022915115	-0.237627474	-0.251546093	0.122385289	-0.124644321	0	-0.178143613	-0.412001827	-0.215885127	-0.479946014	-0.502106718	-0.304484355	-0.294105265	0	-0.209176984	-0.841055776	-0.764749375	-0.289183341	-0.366954759	-0.458740463	-0.438299114	0	-0.248280374	-0.396869397	-0.431490184	-0.584935071	-0.639781059	-0.682275905	-0.843844507
YDR531W	CAB1	0	-0.13868789	0.145756001	0.058654869	-0.076629561	-0.052101197	0.064228881	-0.022181052	0	0.039204524	-0.10332064	-0.276718553	-0.474999361	-0.535975254	-0.908760373	-0.714119657	0	0.100726908	0.304946697	0.254834858	-0.000541686	0.062106937	0.315581424	0.221569072	0	0.115269837	0.027227405	-0.078109583	-0.110449868	-0.178497163	-0.443277064	-0.808919954
YIL083C	CAB2	0	0.013857399	0.478709066	0.378937615	-0.19504329	-0.215863185	-0.52800191	-0.4136572	0	0.153373049	0.189222664	0.105280214	-0.086244374	-0.04585753	-0.24609119	-0.488373839	0	0.099118522	0.531188609	0.30053384	-0.061443483	0.018708649	-0.051775005	-0.159720186	0	0.135024355	0.198900793	0.273616026	0.197121061	0.164483924	0.141545083	0.135809219
YKL088W	CAB3	0	-0.244961003	-0.293878491	-0.203030231	-0.139591894	-0.192675834	0.036230189	-0.088376271	0	-0.499242699	-0.590143839	-0.912745562	-0.987881098	-0.987881098	-0.987881098	-0.46054047	0	-0.457098735	-0.396750919	-0.464845061	-0.263438929	-0.233931143	-0.078539123	0.033369634	0	-0.366057307	-0.703097682	-0.768180974	-0.861240785	-0.861240785	-0.861240785	-0.861240785
YGR277C	CAB4	0	0.102328748	0.267828511	0.097387077	0.280983609	0.077208332	0.062237825	0.210170116	0	0.350762762	0.440841026	0.429269585	0.15663192	-0.522029079	-1.040302532	-0.582474204	0	0.045568281	-0.000608769	-0.043542449	-0.236556512	-0.048038356	-0.106337227	-0.064040967	0	0.00267154	0.224742688	0.176648222	-0.121836695	0.080227595	-0.590432305	-0.516452924
YDR196C	CAB5	0	0.162517081	-0.182639966	-0.540221493	-0.481284748	-0.335746911	-0.098709916	0.017030378	0	0.042794158	0.199534521	0.241863332	0.341593216	0.450099025	0.085093729	0.459726914	0	-0.220101172	-0.172923056	-0.432436354	0.115589711	0.247052108	0.159020093	-0.254191436	0	-0.105367723	0.032998688	0.089464029	-0.094943753	-0.063953067	-0.242633539	0.205320666
YML102W	CAC2	0	-0.321066695	-0.136441685	0.226730943	0.234097617	-0.088093849	0.19509284	0.114956216	0	0.26930652	0.301390359	0.557049053	0.615856611	0.848803629	1.229717552	0.906725921	0	-0.080307531	0.06972385	0.636425656	0.303899601	0.023390102	0.370802278	0.117761814	0	0.10576259	0.231883466	0.506473458	0.48552625	0.627988349	1.01869535	1.195834721
YDR423C	CAD1	0	-0.311188516	-0.402446898	-0.09887386	-0.039682398	-0.322862937	-0.318997658	-0.168465522	0	0.009313882	0.085728756	0.3194533	0.432885272	0.650125331	1.112702738	0.713416347	0	-0.314424732	-0.311094667	-0.349421803	-0.202262813	-0.098342236	-0.156064978	-0.135328893	0	0.243923893	0.061264508	0.309094742	0.116098857	0.207420012	0.243836734	0.428464239
YNL278W	CAF120	0	0.289297805	0.539696763	-0.514793264	-0.257906603	-0.465152491	-0.141136013	-0.167278789	0	-0.569570523	-0.786076648	-0.824415365	-0.789724812	-0.401658415	-0.390567296	0.015845736	0	1.145994712	0.244221316	-0.749946687	-0.710649265	-0.767555754	-0.346790466	-0.45968286	0	-0.520671016	-0.783735019	-0.706416836	-0.862779077	-0.388761352	-0.515658148	-0.349180428
YGR134W	CAF130	0	-0.013669493	0.130820715	0.020616665	0.01912255	0.029549007	0.01799389	-0.013669493	0	-0.006147193	-0.006147193	-0.006147193	-0.006147193	-0.006147193	0.342833013	0.308502934	0	0.020370629	0	0	0	0	0.027451338	0	0	0	0	0	0	0	0	0
YFL028C	CAF16	0	0.229426432	0.425606476	0.199508593	0.00597147	0.142081848	0.264920239	0.183920275	0	0.383566356	0.565587797	0.75786911	0.761815006	0.875964748	0.570705	0.207301705	0	0.140283613	0.400380411	0.405897593	0.202245561	0.35331275	0.409704859	0.36485844	0	0.231045006	0.498524286	0.677119205	0.77481771	0.916464883	0.746212923	0.937206772
YOR276W	CAF20	0	0.19626372	0.407331864	0.218438793	0.3325135	0.378575531	0.426502507	0.280094953	0	0.372387479	0.676513566	0.626933851	0.546124303	0.733915568	0.048567831	-0.203344759	0	0.30342687	0.508732972	0.3126143	0.49400802	0.560005188	0.596350805	0.408266128	0	0.289846838	0.643015781	0.833557164	0.85785314	0.913344402	0.802415957	0.745125703
YKR036C	CAF4	0	0.140065682	0.517515324	0.842853003	0.663482731	0.53798797	0.289668107	-0.001035995	0	-0.1096171	-0.106505976	-0.052950047	0.080111519	-0.055801704	-0.542599656	-0.380609449	0	-0.116245881	0.091780577	0.424740218	0.254187553	0.365244939	0.288988662	-0.052494228	0	-0.441620408	-0.495107188	-0.524447368	-0.36500099	-0.213146877	-0.480627976	-0.450349514
YNL288W	CAF40	0	-0.160745431	0.057013364	0.113726779	0.175363859	0.101749771	0.052437395	0.096101536	0	-0.341616296	-0.646483542	-0.658545302	-0.741689829	-1.067100897	-1.0717692	-0.987959328	0	0.204476952	-0.062825719	-0.076497736	-0.040808982	-0.037111282	0.03097982	0.076468497	0	0.036676246	-0.221722936	-0.325013526	-0.351295502	-0.194508046	-0.598270458	-0.109786411
YER048C	CAJ1	0	0.192133239	0.088378782	0.096378092	-0.127987007	-0.092059539	0.1791055	0.034956064	0	0.131720398	0.357062493	0.512721238	0.635700035	0.924770238	1.055850203	0.334588576	0	0.156379775	0.112843272	0.055112958	0.368875916	0.016901873	0.153327834	0.269449767	0	0.041948661	0.297324001	0.263278226	0.103717908	0.434787876	0.594991673	0.490433054
YFL029C	CAK1	0	0.154599612	-0.050025863	-0.292712705	-0.049175816	0.066392508	-0.23113776	0.171493968	0	0.013926487	0.138255832	0.238112174	0.340402936	0.677621439	0.781155254	0.640491911	0	-0.027014899	-0.159342018	-0.502442815	-0.176715826	-0.270319902	-0.434415894	-0.169610795	0	0.29068803	0.142162454	0.070826966	0.143144656	0.436964111	0.712424989	0.603217187
YPL048W	CAM1	0	-0.218924826	-0.083039544	-0.179897793	-0.119914315	-0.094198391	-0.193981025	-0.088301688	0	0.375678355	0.452233771	0.975294022	1.133552646	1.560348844	2.103313601	1.526135481	0	0.115077879	-0.018161885	-0.017414396	-0.122052931	-0.07479526	-0.06570854	-0.007825848	0	0.348244804	0.42014014	0.596092346	0.726418927	1.086594343	1.45213694	1.690499799
YEL063C	CAN1	0	0.240356375	0.390213113	0.062417359	0.096756362	0.498208233	0.53160963	0.674337537	0	-0.360939345	-0.65432063	-1.000518272	-1.245782145	-1.675645005	-1.828028727	-1.478968566	0	0.479786971	0.403620566	0.146061031	-0.057164074	0.190849846	0.595146865	0.592232673	0	-0.081727563	-0.153270887	-0.289757673	-0.376666259	-0.58923216	-1.155521852	-1.165352551
YKL007W	CAP1	0	0.078031653	-0.055427728	-0.660900801	-0.499484436	-0.400624614	-0.211605602	0.143605525	0	0.262458365	0.502030207	0.812196909	1.012970053	1.341887768	1.616119587	1.009401888	0	0.222639601	0.013428434	-0.508827153	-0.338504568	-0.170088494	-0.181372612	0.010365227	0	0.374470433	0.329506221	0.278949808	0.456827552	0.530113325	0.722528281	0.79215209
YIL034C	CAP2	0	0.170898621	0.136198012	-0.118131443	-0.066654901	0.081001788	-0.129812481	-0.052859973	0	0.116377086	0.225364784	0.450857774	0.738239734	0.933090927	0.918220833	0.31114962	0	0.092015203	-0.078834982	-0.000330776	-0.124323003	-0.198935457	-0.274372969	-0.099202123	0	0.337734735	0.168552799	0.404747446	0.500856444	0.707736589	0.918575777	0.962942812
YPL111W	CAR1	0	-0.266629484	-0.790591987	-0.459934649	-0.097246304	0.111674919	0.19195848	-0.290040942	0	0.151729657	-0.176811427	-0.307586405	-0.551906949	-0.504438385	-0.854292965	-0.603645126	0	-0.324423064	-0.730099038	-0.257162347	-0.342232411	-0.005856914	0.571275381	0.259227621	0	0.317660856	0.394490032	0.273154786	0.117658967	0.268660626	-0.187891807	0.0907563
YLR438W	CAR2	0	-0.504128856	-1.16357825	-1.474872096	-1.474872096	-1.474872096	-1.027419851	-0.468803916	0	-0.058118499	-0.329871754	0.107083782	-0.00517228	-0.23500602	-0.286329094	-0.474897608	0	-0.35158579	-1.124341371	-1.124341371	-1.124341371	-1.124341371	-1.114564249	-0.312796358	0	-0.100638626	-0.055472548	0.037794282	0.074958325	-0.123438031	-0.138608019	-0.029178786
YML042W	CAT2	0	-0.201533496	-0.201533496	-0.201533496	-0.201533496	-0.201533496	-0.201533496	-0.201533496	0	0.225998793	0.090982293	0.280172633	0.02078017	0.058561402	0.446930803	0.782490435	0	0	0	0	0	0	0	0	0	0.018931768	0.113962395	0.121288127	-0.151800292	-0.002265197	-0.073608119	-0.037169234
YOR125C	CAT5	0	-0.645979403	-1.299193455	-1.430675638	-1.22144541	-0.829899175	-0.622682846	-0.587644342	0	0.081556507	0.122181767	-0.108623281	-0.394726502	-0.638462045	-1.229336085	-1.072927107	0	-0.314682295	-1.139555608	-1.326945057	-0.742496007	-1.085791789	-1.01171137	-0.454548005	0	0.116255028	0.060393988	0.131969339	0.276990406	0.01638705	-0.491509281	-0.360487684
YMR280C	CAT8	0	-0.532476557	-0.532476557	-0.532476557	-0.532476557	-0.532476557	-0.532476557	-0.532476557	0	-0.317708019	-0.395877667	-0.630489347	-0.415780119	-0.064960408	0.546726854	0.442967597	0	-0.381438433	-0.381438433	-0.381438433	-0.381438433	-0.381438433	-0.381438433	-0.381438433	0	-0.235364163	-0.21412825	-0.422308363	-0.276552662	-0.416074979	-0.206816133	0.014365206
YGR036C	CAX4	0	0.157620094	0.405295526	-0.439763811	0.069744669	-0.02614511	-0.187672424	-0.387426201	0	-0.278109188	-0.465669259	-0.89854819	-0.710152533	-1.095244304	-1.227445565	-0.6705946	0	0.049161576	0.383421947	0.308263729	-0.162149808	-0.156196765	-0.189546618	0.112539473	0	-0.323213749	-0.098464605	-0.391568269	-0.353854228	-0.443809024	-0.893631289	-0.649612944
YPL178W	CBC2	0	0.085794125	0.255363569	0.027421298	0.031603316	0.025694184	0.335698489	0.315501582	0	0.166495326	0.441369169	0.614044918	0.693913779	0.962198739	1.009593458	0.956362776	0	-0.124857763	0.11939297	-0.136741415	0.105917964	0.012497659	0.264057693	0.075509729	0	0.189973357	0.133280374	0.231689291	0.54959063	0.485736452	0.55639533	0.807827294
YJR060W	CBF1	0	-0.007190519	0.085992629	0.15556995	-0.000515594	-0.089981965	0.158070035	0.108883022	0	-0.095164542	-0.166744948	-0.314534247	-0.218288597	0.160752609	0.029638118	-0.379654801	0	0.034857811	-0.105016426	-0.172292595	-0.055244476	-0.094002532	-0.057129248	0.016497691	0	-0.226194304	-0.228271544	-0.448673945	-0.380348672	-0.320043492	-0.343146021	-0.274656637
YGR140W	CBF2	0	0.198227703	0.81881657	0.368274906	-0.057152171	-0.057152171	0.215050224	0.029713101	0	-0.288386916	-0.35866632	-0.35866632	-0.35866632	-0.35866632	-0.35866632	-0.345125451	0	0.226089224	0.608913302	0.227100283	0	0	0	0	0	0.000658391	-0.159990783	-0.159990783	-0.159990783	-0.159990783	-0.159990783	-0.159990783
YLR175W	CBF5	0	0.156739726	0.582359849	0.838306301	0.727742958	0.676880747	0.334278084	0.145161322	0	0.093018249	0.166398818	0.22106671	0.19291608	0.285592677	0.041837955	-0.305841515	0	0.189234227	0.824656952	0.926082255	0.909035653	0.985959359	0.829664954	0.583035251	0	0.083938941	0.315886987	0.361509752	0.377334453	0.358284245	0.521784026	0.625590896
YNL161W	CBK1	0	0.079318692	0.148822046	0.311559594	0.249867863	0.375116326	0.201616029	0.256123369	0	-0.180899454	-0.112299257	-0.140142316	0.060211748	-0.132448384	-0.053927098	-0.334418357	0	-0.1095848	-0.139370793	0.006170789	-0.14025486	0.150124951	0.062557445	0.018564782	0	0.048826808	-0.098250765	-0.154166987	-0.15312212	0.029670075	0.126289431	0.232995319
YJL209W	CBP1	0	0.578616382	0.910102048	0.180150918	0.243302068	0.250658942	0.176545812	-0.308522081	0	-0.215218091	-0.302137697	-0.302137697	-0.302137697	-0.187304287	-0.302137697	-0.302137697	0	-0.003148128	0.235714802	0.007574086	-0.235388169	-0.51244814	-0.427190266	-0.365808813	0	-0.339901298	-0.339901298	-0.339901298	-0.339901298	-0.339901298	-0.339901298	-0.339901298
YHL038C	CBP2	0	-0.205399022	0.287437225	0.112924618	-0.024167646	-0.080364919	-0.122576075	-0.105984804	0	-0.109445327	-0.361435156	-0.723181568	-0.777608766	-0.795259921	-0.795259921	-0.217693326	0	0.189547526	0.126035776	0.211980961	-0.188670781	-0.312514318	-0.09887411	-0.207133005	0	-0.168493882	-0.1795247	-0.608599613	-0.38358233	-0.688554668	-0.658391309	-0.510355861
YPL215W	CBP3	0	-0.045781011	-0.274355583	-0.521873253	-0.402310782	-0.73328955	-0.437882266	-0.610158413	0	0.151696443	-0.145577395	-0.25771285	-0.483690998	-0.889122849	-1.427505323	-1.062298939	0	-0.307905291	-0.141347307	-0.243643417	-0.502648167	-0.589468878	-0.645364486	-0.39843179	0	0.039816976	0.190584207	0.193122716	0.044153974	-0.203950084	-0.424841646	-0.539498487
YGR174C	CBP4	0	-0.418854997	-1.254913486	-2.617645747	-2.416023896	-1.971419773	-1.208766273	-1.315770291	0	-0.015836226	-0.274924656	-0.889109123	-1.033278009	-1.444461218	-2.218615515	-1.200959868	0	-0.411554426	-1.40166248	-2.153415836	-2.177062635	-2.252676893	-2.057239018	-1.095487633	0	-0.459043051	-0.495482989	-0.782863143	-1.017264734	-1.702956502	-1.986440677	-1.311699423
YBR120C	CBP6	0	-0.011051135	-0.623704614	-0.829092432	-0.778046402	-1.119364802	-0.446748778	-0.347854688	0	0.402728911	0.692648439	0.39070361	-0.242120961	-0.526045912	-0.979785336	0.036680093	0	-0.040567193	-0.120071786	-0.590104416	-0.712581812	-0.758394841	-0.555803596	-0.709106761	0	0.006177931	0.200107449	0.340030831	-0.175903072	-0.366374898	-0.421958072	-0.468704196
YIL043C	CBR1	0	-0.11217282	0.048108587	-0.029408181	0.105050809	0.079535453	-0.151110267	-0.165784302	0	0.463121956	0.657912196	1.043998869	1.162742639	1.524695151	1.731405724	1.298698548	0	0.188260725	0.238314769	0.385513055	0.124746203	0.207497947	0.193910808	0.182338384	0	0.518114308	0.545497736	0.793514414	0.917021591	1.124082307	1.390906874	1.537862912
YDL069C	CBS1	0	-0.115088284	-0.416356535	-0.778434606	-0.229030126	-0.147080305	-0.097758546	-0.162866023	0	-0.338914877	-0.829088456	-0.542855188	-0.859452788	-0.859452788	-0.859452788	-0.57600508	0	-0.258921781	-0.766750503	-0.444565234	-0.520231754	0.024656151	-0.041357123	0.068229984	0	-0.263747673	-0.469111131	-0.929723407	-0.742905794	-0.778279995	-0.999191864	-0.999191864
YDR197W	CBS2	0	-0.09895701	-0.230981448	-0.116503483	-0.213451701	-0.015064081	-0.097539259	-0.160437681	0	0.161622478	0.090545354	-0.035034796	-0.259566973	-1.008761857	-0.946961353	-0.454565516	0	-0.350961688	-0.56207924	-0.38753322	-0.144652457	-0.405486082	-0.392401129	-0.220617287	0	0.181200316	-0.028299097	-0.327954238	-0.366228616	-0.429593105	-0.658604115	-0.52442785
YKL208W	CBT1	0	0.373710892	0.243449195	-0.184504916	-0.277466122	-0.203874816	-0.181776595	-0.135278438	0	-0.153189445	0.187070352	0.088676794	-0.093265323	0.181160371	0.300871073	-0.356828483	0	0.180418645	0.023692043	-0.171283373	-0.184558601	-0.513115016	-0.435404024	-0.56844406	0	-0.251490085	0.128046456	-0.06447371	0.090848449	0.042382975	0.091986072	0.325474838
YER168C	CCA1	0	0.194860011	0.631551435	0.634987334	0.356945003	0.416748071	0.318788549	0.247269578	0	0.20510384	0.226231238	0.494032958	0.54292616	0.199954481	0.145747154	0.151549566	0	0.097667891	0.48528059	0.420437204	0.27659691	0.507263933	0.21129798	0.099272878	0	0.211697888	0.55224236	0.370240331	0.370114458	0.501329211	0.64373005	0.687344822
YLR220W	CCC1	0	-0.376095767	-0.436111438	-0.775235922	-0.478491126	-0.289722551	-0.267030485	-0.191114398	0	0.251007479	-0.014525586	-0.093539276	-0.333879205	-0.661107672	-1.275331934	-0.896078863	0	-0.13891937	-0.095852125	-0.185505582	-0.322025	-0.181164674	-0.018818627	-0.011070214	0	0.278590877	0.483136041	0.470839036	0.351083325	0.162716125	-0.217149104	-0.146627413
YDR270W	CCC2	0	-0.272251634	-0.514642702	0.019573998	-0.383703135	-0.693201651	-0.393935778	-0.295834897	0	-0.523933245	-0.523933245	-0.523933245	-0.523933245	-0.523933245	-0.523933245	-0.298251111	0	-0.407735188	-0.084683448	0.376739181	0.060125859	-0.445014271	-0.191216142	-0.013953777	0	-0.416547931	-0.416547931	-0.416547931	-0.416547931	-0.416547931	-0.416547931	-0.416547931
YKL011C	CCE1	0	-0.074060212	0.044902311	0.06838915	-0.231960946	0.004359432	-0.092297221	-0.050953513	0	0.292028772	0.616268979	0.674893153	0.984595723	1.1416123	1.627985714	1.458895511	0	-0.205783606	0.015371871	-0.065699515	0.140509644	0.127458622	0.147916392	-0.012713775	0	-0.250381662	0.101376105	-0.028518234	0.221686123	0.390851901	0.7993079	0.473687661
YGR217W	CCH1	0	0	0	0	0	0	0	0	0	0	0	0	0	0	0	0	0	0	0	0	0	0	0	0	0	0	0	0	0	0	0	0
YPR025C	CCL1	0	0.057131351	0.231746152	0.05437854	-0.139608468	-0.041934687	0.253348212	0.315891382	0	-0.0073095	-0.215763838	-0.384358725	-0.163951993	-0.324958274	0.009976235	0.253263658	0	-0.417674174	-0.225017271	-0.418999253	-0.163947592	-0.136108961	-0.076991654	-0.130309226	0	0.018250733	-0.14429287	-0.19403231	-0.126812791	-0.868924558	-0.401800061	-0.574064275
YGR150C	CCM1	0	0.228271739	0.261265928	-0.009671538	-0.202837695	-0.202837695	-0.202837695	-0.082087642	0	-0.311607958	-0.317697687	-0.317697687	-0.317697687	-0.317697687	-0.317697687	-0.317697687	0	-0.151778856	-0.112573728	-0.411386414	-0.434016996	-0.434016996	-0.434016996	-0.157853871	0	-0.415531538	-0.415531538	-0.415531538	-0.415531538	-0.415531538	-0.415531538	-0.415531538
YKR066C	CCP1	0	-0.206321011	-0.284452076	-0.627391249	-0.471566247	-0.491995069	-0.556568738	-0.60005573	0	0.53917865	0.629731623	0.842677742	1.075187767	1.250732026	1.10112339	0.30421588	0	0.112987275	-0.205044069	-0.327676744	-0.50942259	-0.546896036	-0.518200388	-0.533912317	0	0.389593939	0.376376819	0.634980107	0.704481809	0.953691	1.138988296	1.06594332
YAL021C	CCR4	0	-0.066030913	-0.31515433	0.034581901	0.230897146	0.090391431	0.046259002	0.183130179	0	-0.1324159	-0.386926971	-0.48147184	-0.487813992	-0.543489424	-0.973900809	-1.145098265	0	-0.109615196	-0.376209161	-0.280086791	-0.111298641	-0.174136837	-0.110613245	0.007581594	0	-0.26358123	-0.301713507	-0.096562792	-0.28265564	-0.076288142	-0.562791673	-0.44525816
YMR038C	CCS1	0	0.115255554	0.756802636	0.889645604	0.851360188	0.567228039	0.541378897	0.462966087	0	0.319746464	0.461444301	0.584661971	0.789009814	0.970922505	0.950337543	0.478965312	0	0.637258699	0.771821705	1.02894408	0.77211762	0.556045035	0.607744929	0.486697857	0	0.308596874	0.265324982	0.41024074	0.437807113	0.429023555	0.65661915	0.574815119
YIL142W	CCT2	0	0.136219601	0.434969849	0.625268241	0.515029494	0.229791405	0.222312518	0.204483018	0	0.28582788	0.434263595	0.650918537	0.811414347	1.01714766	1.440649949	1.136218049	0	0.200426529	0.393489719	0.513665532	0.273023118	0.268197009	0.327985256	0.263661894	0	0.27628728	0.372984044	0.515879037	0.509523887	0.743949921	1.00359664	1.134448851
YJL014W	CCT3	0	0.138467771	0.403585449	0.39697565	0.333861638	0.343743075	0.174969114	0.256870677	0	0.208785439	0.286171422	0.534223906	0.601075286	0.647938561	0.186958932	-0.325057492	0	-0.030712269	0.338477741	0.391107378	0.267830895	0.222073598	0.175432977	0.243162031	0	0.152617883	0.367720347	0.344572818	0.520795058	0.585415435	0.635949046	0.652145196
YDL143W	CCT4	0	0.060451492	0.304091822	0.45902985	0.495583787	0.417122158	0.22518605	0.252343428	0	0.155008283	0.046451879	0.00366358	-0.012449991	-0.008365295	0.029439775	0.05983901	0	0.077974615	0.426515222	0.615183783	0.53037128	0.547368234	0.498748484	0.49010166	0	0.15528975	0.199891063	0.213166037	0.244555662	0.22959733	0.415990158	0.409288369
YJR064W	CCT5	0	-0.008240101	0.32134052	0.381221405	0.33453549	0.304067519	0.115593669	-0.004315317	0	0.101556891	0.263790614	0.448290552	0.283298194	0.353208452	-0.17828421	-0.816752405	0	0.119158192	0.493162118	0.645282066	0.57613195	0.546315463	0.480010351	0.473408495	0	0.268913562	0.616884826	0.583762383	0.659358716	0.688897502	0.668760568	0.332529389
YDR188W	CCT6	0	0.040801636	0.377545147	0.385959578	0.373327673	0.15280756	0.052087605	0.199012118	0	-0.003258337	-0.020441174	0.083568915	-0.05121176	-0.228860489	-0.471385314	-0.813730904	0	0.135303955	0.497612907	0.683435185	0.516217903	0.357788469	0.533836838	0.522146632	0	0.024439341	0.310664399	0.356383549	0.264855522	0.294389242	0.351077256	0.370254452
YJL111W	CCT7	0	0.316322472	0.516395668	0.514440994	0.368301771	0.262665168	0.213728637	0.282209732	0	-0.021991702	-0.05101902	-0.060935687	-0.404977779	-0.732495696	-0.931640957	-0.902157464	0	0.126407357	0.400506038	0.308085196	0.199922978	0.258712029	0.32451901	0.224621183	0	0.087849817	0.241108145	0.262192216	0.153063501	0.10779627	-0.041575473	-0.291880734
YJL008C	CCT8	0	-0.086989767	0.179113296	0.127832877	0.050735723	-0.010279493	0.080377286	0.113411353	0	0.052978493	0.012385383	0.120498939	-0.060325052	-0.06966751	-0.176508573	-0.580588854	0	-0.068079282	0.079647117	0.264834015	0.056543794	0.06422204	0.112760594	0.273181266	0	-0.061228498	0.127026911	0.142158201	0.100936482	0.134560036	0.046127412	0.173342448
YLR110C	CCW12	0	-0.127904591	0.016288437	-0.00740049	0.050001505	-0.112144105	-0.187056325	-0.134930476	0	0.810025684	0.956081707	1.336636385	1.498042239	1.733504081	1.940194028	1.347169344	0	0.413346033	0.281234671	0.356037929	0.099456036	0.106477092	0.1529616	0.103118134	0	0.688896936	0.70632777	0.981778422	1.128205495	1.342043535	1.595398885	1.629588561
YLR390W-A	CCW14	0	-0.010560268	-0.105728427	-0.216946286	0.139144674	0.03527642	-0.037629318	0.142628324	0	0.533290196	0.436167105	0.460291086	0.354894062	-0.099297749	-0.75527342	-0.940202723	0	0.158852862	-0.325234452	-0.256554788	-0.220466485	-0.225383147	-0.275063825	-0.336245032	0	0.444899969	0.092752855	0.16421194	0.212932269	0.112262377	-0.321912424	-0.597507898
YBR131W	CCZ1	0	0	0	0	0	0	0	0	0	0	0	0	0	0	0	0	0	0	0	0	0	0	0	0	0	0	0	0	0	0	0	0
YLR307W	CDA1	0	0	0	0	0	0	0	0	0	0	0	0	0	0	0	0	0	0	0	0	0	0	0	0	0	0	0	0	0	0	0	0
YLR308W	CDA2	0	0	0	0	0	0	0	0	0	0	0	0	0	0	0	0	0	0	0	0	0	0	0	0	0	0	0	0	0	0	0	0
YDR182W	CDC1	0	-0.358852418	-0.608488568	-0.457096988	-0.23655975	-0.271223321	-0.330718334	0.01477813	0	-0.042959188	-0.210985801	-0.561991449	-0.736141188	-1.259882509	-1.362881414	-0.996210776	0	-0.261417719	-0.407313449	-0.325060547	-0.233210733	-0.212869631	0.07070821	0.143776806	0	0.024997023	-0.150713929	-0.383381822	-0.377201925	-0.564847391	-0.871365018	-1.387643868
YCR002C	CDC10	0	0.125961261	0.27406813	0.131468154	0.14257624	0.193634217	-0.08449813	0.123060712	0	0.216019499	0.381203632	0.706488768	0.865512408	1.026425239	0.726783756	0.251733875	0	0.132069946	0.096410257	0.059894683	0.06805562	0.127166558	-0.004652584	0.074777051	0	0.320352632	0.515001907	0.512028895	0.719767804	0.873398323	0.8411543	0.838930718
YJR076C	CDC11	0	0.087999752	0.124540535	0.198346284	0.138328311	-0.048752907	-0.074946955	0.142439079	0	0.121738741	-0.035257393	0.019094647	-0.006386268	-0.247276321	-0.771516327	-0.993592172	0	-0.089978857	-0.005860215	-0.005984367	-0.1289272	-0.205059135	-0.137851003	-0.024729207	0	-0.082963843	-0.036334575	-0.108298283	0.013827282	-0.030018748	-0.230703821	-0.280385927
YHR107C	CDC12	0	0.093611868	0.009969099	0.117777577	0.218598875	0.230938039	0.030955552	0.012796129	0	0.078240523	-0.021741692	0.029582048	0.019603841	-0.317673548	-0.989045037	-1.126169205	0	-0.202593016	-0.320872938	-0.059075464	-0.192275466	-0.238397526	-0.081807187	-0.191709096	0	0.09907184	0.03804228	-0.045282794	0.034461413	0.057310108	-0.328013001	-0.246894137
YLR215C	CDC123	0	0.379411074	0.757014789	0.826943298	0.539712401	0.365572588	0.364553459	0.018714997	0	0.311573708	0.508374556	0.123894168	0.206482953	-0.204682927	-0.344674799	0.180068447	0	0.311175488	0.366226462	0.783181238	0.566604347	0.566215886	0.44599897	0.21076963	0	-0.027298882	0.194756508	-0.036998663	-0.002636076	-0.003837208	-0.707674444	-0.083543037
YDL220C	CDC13	0	0	0	0.18904648	0.409559297	0	0.067858959	0.13208983	0	-0.18382313	-0.18382313	-0.18382313	-0.18382313	-0.18382313	0.107933647	-0.055938969	0	0	0	0	0	0	0	0	0	-0.057082836	-0.057082836	-0.057082836	-0.057082836	-0.057082836	-0.057082836	-0.057082836
YFR028C	CDC14	0	0.119749757	0.345269694	0.469555443	0.311124852	0.356615046	0.07967193	0.066042961	0	0.013504729	-0.306505454	-0.507844661	-0.531653977	-1.302926114	-1.546949523	-1.366503641	0	0.021330027	0.063944384	0.272814273	0.143923618	0.01151867	0.179039663	-0.022265149	0	-0.060832786	-0.289045098	-0.387222255	-0.606684034	-0.747880756	-1.075090793	-1.506537766
YAR019C	CDC15	0	-0.017522885	-0.017522885	-0.017522885	-0.00738757	0.068812516	0.005249713	-0.004282183	0	0	0	0	0	0	0	0.187818411	0	0.133550374	0	0	0	0	0	0	0	0	0	0	0	0	0	0
YKL022C	CDC16	0	0.07089496	0.195253924	0.010867401	0.093855757	0.225624596	0.144776105	-0.026182647	0	0.200162974	0.036472628	0.155346554	0.225540617	0.041675255	0.223795885	0.22905912	0	-0.083142316	0.30145397	0.419862667	0.190950953	0.080052051	-0.008948772	0.041050068	0	0.021494202	-0.092101112	0.136033572	-0.082073306	0.101414197	0.186563021	0.223209406
YAL038W	CDC19	0	0.264191814	0.842666011	1.569001186	2.063892934	2.162141418	1.627930159	1.830066253	0	0.351489544	0.500644395	0.779888824	1.009973608	1.373454299	1.602243834	0.871913617	0	0.390966754	0.855523373	1.804074441	2.028471463	2.232501808	1.922953514	1.77024498	0	0.423947387	0.515593555	0.692167419	0.764925519	1.118924653	1.40491754	1.455134301
YGL116W	CDC20	0	-0.175379254	0.036068052	0.548100455	0.495689092	0.785742126	0.455591909	0.301785558	0	-0.181986017	-0.511689297	-0.6348901	-0.786504382	-0.670707707	-1.058451233	-0.922540007	0	-0.547234768	-0.25581046	0.212765447	0.220563492	0.316876767	0.183701398	0.001001111	0	-0.197844832	-0.36867815	-0.322670475	-0.686731824	-0.862033109	-0.604350114	-0.230114823
YOR074C	CDC21	0	0.046377025	-0.099002242	-0.039746281	-0.221605045	-0.353610702	0.040925659	0.266173732	0	0.116416746	0.236619153	0.358482672	0.406024418	0.732694793	0.424438782	-0.28577893	0	-0.038812396	0.120852739	0.132328692	0.196905596	-0.147747183	0.000120716	0.128503632	0	0.069010687	0.229499702	0.410092211	0.435759907	0.667249661	0.485398159	0.328157351
YHR166C	CDC23	0	0	0	0.029403411	0.016125436	0	0.091571213	0.276603859	0	0.165455348	0.436087197	0.02474519	0.290825424	0.184267597	0.1879324	0	0	-0.282677022	-0.282677022	-0.077547296	-0.282677022	-0.228592629	-0.15002122	-0.111316452	0	0.172189791	0.320799191	0.05658718	0.075709216	0.075374562	0.306097343	0.386581053
YAL041W	CDC24	0	0.118597615	0.218834216	0.179181047	0.302011314	0.402583119	0.205468043	0.207943905	0	-0.561235613	-0.733696281	-1.01664321	-1.001299508	-1.101184619	-0.808556055	-0.748586453	0	-0.040577634	-0.026472307	0.189405647	-0.123224298	0.175084356	-0.039953667	0.122983621	0	-0.544356162	-0.563420404	-0.58460324	-0.912429807	-0.844790681	-0.76687335	-0.946965625
YLR310C	CDC25	0	-0.343238587	-0.703088624	-0.418000811	-0.088965766	-0.170099433	0.046079355	0.11608399	0	-0.236094358	-0.353753854	-0.762086158	-0.751029969	-0.760747447	-0.670426865	-0.262654503	0	-0.673163337	-0.78190246	-0.542924914	-0.426240955	-0.347437619	-0.254068064	-0.163465831	0	-0.077628045	-0.342321149	-0.6144219	-0.579150338	-0.955910564	-1.069997686	-0.829756638
YFR036W	CDC26	0	0.925906232	1.111801462	1.243161528	1.268203129	0.70242096	0.564180916	0.402820588	0	-0.097474956	-0.204635699	-0.490366215	-0.330435229	-0.838047544	-0.917939807	-0.624193718	0	0.355306286	0.835448837	0.853592566	0.108618367	0.403034963	0.645156849	-0.710705411	0	-0.299812681	-0.403651588	-0.667562893	-0.979485692	-1.11740715	-1.992023768	-0.744574076
YBL084C	CDC27	0	-0.26833206	0.257705237	0.301899447	0.380979508	0.205954567	0.149325241	0.277375587	0	-0.893393278	-0.893393278	-0.893393278	-0.893393278	-0.893393278	-0.893393278	-0.893393278	0	-0.074077767	-0.216885059	-0.278279966	-0.211079661	-0.303956597	-0.186165251	-0.268425802	0	-0.600602791	-0.600602791	-0.600602791	-0.600602791	-0.600602791	-0.600602791	-0.600602791
YBR160W	CDC28	0	0.168924227	0.173352404	0.157957775	-0.020637314	-0.289924199	-0.072402195	0.142410348	0	0.342823486	0.392073605	0.633700587	0.715881446	0.991567765	0.800706668	0.478460084	0	0.273959863	0.302939192	-0.234006238	0.107982343	-0.018106745	-0.009202334	-0.080201703	0	0.307413299	0.29813707	0.269730796	0.36387261	0.445767207	0.655855757	0.769788994
YLR314C	CDC3	0	0.162276563	0.155969723	0.175586822	0.168460732	0.037021646	0.159645175	0.216543695	0	-0.249079839	-0.163841758	-0.224095356	-0.267595857	-0.418897787	-0.704407547	-1.033898168	0	-0.153780734	-0.284180258	-0.314949848	0.067449847	0.015844356	-0.073946165	-0.104086047	0	-0.295444104	-0.322939992	-0.409393536	-0.524259124	-0.447202266	-0.782213455	-1.074259283
YOR257W	CDC31	0	-0.141316787	-0.214411801	-0.045003051	-0.177491781	-0.286224651	-0.160257112	-0.29416012	0	0.106489825	0.178621691	0.526064678	0.173082505	-0.463086629	-0.108355685	0.230215195	0	0.193870567	-0.230856275	-0.493963309	-0.152397752	0.046875757	-0.157620531	-0.250814483	0	-0.076958367	0.03151605	-0.414363694	-0.223792459	-0.745865169	-0.218475991	-0.459260567
YOL139C	CDC33	0	0.292742401	0.445343384	0.427307859	0.349136918	0.365344884	0.394419972	0.254728506	0	0.225316386	0.31479815	0.328870433	0.220790225	0.01638726	-0.417446792	-0.490037372	0	0.095392493	0.178445627	0.050652188	0.171725583	0.177242131	0.147001469	0.094027618	0	0.295239409	0.210062337	0.209884074	0.232313992	0.186977159	0.276155903	0.227565084
YDR054C	CDC34	0	0.383586502	0.430402518	0.235758351	0.327036714	0.388254267	0.422160942	0.412556882	0	0.044738838	-0.07203648	-0.137861014	-0.184970637	-0.100585661	-0.291352427	-0.241834736	0	-0.155356067	-0.171917521	-0.336294219	0.050364127	-0.085302274	0.093182584	0.014357519	0	-0.02297294	0.03702886	-0.064928985	-0.253379707	-0.322799294	0.018747518	-0.423324644
YDL165W	CDC36	0	0.068589435	0.144841791	-0.040202031	0.006527672	0.039173648	0.015294064	0.038077136	0	0.205122368	0.195897426	0.569863534	0.670504723	0.912876839	0.987373801	0.633791573	0	0.268112139	0.475069476	0.453359224	0.3749927	0.252872767	0.155151998	0.186546536	0	0.193722042	0.27272807	0.377355834	0.328064435	0.583564054	0.785392361	1.113695325
YDR168W	CDC37	0	-0.050113085	-0.369886552	-0.457768858	-0.345006144	-0.514650699	-0.126916028	-0.166510322	0	-0.158229744	0.043399529	-0.237298343	-0.199196749	-0.484975561	-0.510327209	-0.407783531	0	-0.145768589	-0.165753786	-0.479728025	-0.201927612	-0.113590097	-0.077615397	-0.087392275	0	0.004309586	-0.194606076	-0.089807838	-0.123340614	-0.158699924	-0.426286335	-0.390753344
YCR093W	CDC39	0	0.056244018	-0.148629878	0.038126116	0.047547856	-0.095612513	0.119822168	0.282485117	0	-0.598841578	-0.598841578	-0.598841578	-0.598841578	-0.038361386	0.739177713	1.198968295	0	-0.194803458	-0.183678422	-0.214623832	-0.273528919	-0.206925582	-0.001928175	-0.023195369	0	-0.310281946	-0.310281946	-0.310281946	-0.310281946	-0.310281946	-0.310281946	-0.144196412
YFL009W	CDC4	0	-0.079150675	0.064654571	0.301482995	0.279710323	0.212766607	0.165874086	0.188226713	0	-0.075439408	-0.045732949	0.02228668	0.136574217	0.228969377	0.296169557	-0.058157228	0	0.029816994	0.01011246	0.283517268	0.104219987	0.191648719	0.03933649	0.125631112	0	0.165484671	0.2710141	0.318578186	0.415574175	0.547235407	0.706199999	0.577732163
YDR364C	CDC40	0	0.195512132	0.5634268	0.641496515	0.353619078	0.123241341	0.268125833	0.199833566	0	-0.141621622	-0.130746487	-0.296720564	-0.069310068	-0.739961398	-0.816534175	-0.604226319	0	-0.059986714	0.126745666	-0.050308511	0.160859341	0.330222571	-0.128323176	-0.216571422	0	-0.013138054	-0.449790037	-0.429817101	-0.371525711	-0.633854962	-0.833423559	-0.893470943
YLR229C	CDC42	0	0.159570877	0.223447107	0.049389741	0.264930794	0.08943549	0.075552072	0.048829279	0	0.352107294	0.607967487	0.652370141	0.792116318	1.010898619	0.47125533	-0.149053777	0	0.365450015	0.26908449	0.446664204	0.245083049	0.14464607	0.153544775	0.253488715	0	0.603495723	0.833494504	0.865320295	1.017576207	1.141445532	1.131877566	1.118840632
YGL155W	CDC43	0	0.207049203	0.381155631	0.437739052	0.410105089	0.355760898	0.269644932	0.319921966	0	0.030635947	0.161932483	0.379490111	0.367566218	0.535704164	0.460564329	-0.059653707	0	0.008721692	0.182738973	0.157063097	0.230861685	0.20296393	0.104454913	0.067147092	0	0.223126668	0.389387078	0.487367215	0.349302254	0.605990578	0.814794766	0.535482654
YLR103C	CDC45	0	0.017327585	-0.042147346	0.121633575	-0.164902068	-0.261918539	0.246440904	-0.113951203	0	-0.177004985	-0.383542381	-0.509032779	-0.564797623	-0.564797623	-0.564797623	-0.32287204	0	-0.285768526	-0.065259397	-0.375109891	-0.320701406	-0.32907835	-0.056863245	-0.279334834	0	-0.326162654	-0.436861555	-0.685843557	-0.746596547	-0.746596547	-0.746596547	-0.746596547
YDL126C	CDC48	0	-0.036371723	-0.201534639	-0.731726604	-0.588599916	-0.600200715	-0.260963904	0.031452542	0	0.133185442	0.226688198	0.468897973	0.477016228	0.633588702	0.82253607	0.351297189	0	0.041784339	-0.017948722	-0.346242438	-0.290511798	-0.422406042	-0.142813947	0.304707973	0	0.142052199	0.356815845	0.448612298	0.442427901	0.645547176	0.852542144	0.958892078
YMR001C	CDC5	0	-0.26251004	-0.277843215	0.332414781	0.409558401	0.552565957	0.171557319	0.421495164	0	-0.344164152	-0.5448349	-1.150120788	-0.759511579	-0.903362509	-0.26744282	-0.082013314	0	-0.782604463	-0.718295988	-0.268302204	-0.03513302	-0.018466586	-0.239347525	-0.207791994	0	-0.516035227	-0.644440496	-0.755682479	-1.073309809	-1.134634641	-0.937024277	-0.865047915
YCR094W	CDC50	0	-0.071875514	-0.098366871	-0.012716979	0.074608439	0.137086971	-0.041104739	0.170890463	0	0.195206645	0.113028113	0.052760401	0.130279498	0.154318029	-0.063741772	-0.618852063	0	0.052041853	0.146579187	0.073384976	0.255101829	0.157791999	0.198932322	0.149426401	0	0.099247786	0.112085358	0.217171992	0.262744491	0.273125441	0.170865754	0.072168475
YDL132W	CDC53	0	-0.337086671	-0.569037308	-0.43899527	-0.265547767	0.013664082	-0.235703513	-0.007937613	0	-0.158176469	-0.30939476	-0.41569155	-0.257428751	-0.20982686	-0.112360484	-0.129959271	0	-0.197882623	-0.369055616	-0.657345523	-0.426170718	-0.191880606	-0.17204244	-0.171101913	0	-0.158554843	-0.089930472	-0.173906971	-0.341853994	-0.188171925	-0.171773695	-0.038563911
YGL190C	CDC55	0	-0.316609493	-0.543306512	-0.160697462	0.017598193	0.059150289	0.029294688	0.121615472	0	-0.674348462	-1.111001868	-1.803840965	-1.765622795	-1.686208047	-0.783101843	-0.182747616	0	-0.44477911	-0.669205065	-0.532902802	-0.255067501	-0.133973579	-0.277384543	-0.126234807	0	-0.702931794	-1.078735519	-1.443897311	-1.192301906	-1.510856164	-1.792809552	-1.400503121
YJL194W	CDC6	0	0.745418061	0.883151571	0.562493996	0.265004743	0.787942249	0.681566205	0.305328532	0	-0.412239566	-0.412239566	-0.412239566	-0.412239566	-0.412239566	-0.412239566	-0.412239566	0	0.46658677	0.646471971	0.376402962	0.26739141	0.570096097	0.087888169	0.217624421	0	-0.281549893	-0.281549893	-0.281549893	-0.281549893	-0.281549893	-0.281549893	-0.281549893
YPL160W	CDC60	0	0.176930133	0.596241567	0.751948254	0.657354702	0.654426763	0.501649876	0.397127274	0	-0.046914722	0.157591565	0.318220846	0.486067414	0.727992683	0.612624573	-0.089679201	0	0.027576359	0.341981477	0.651752787	0.435544056	0.515035857	0.584194201	0.503601257	0	-0.002827951	0.169856154	0.283720041	0.386208198	0.550501102	0.642002579	0.533090394
YDL017W	CDC7	0	0	0.077201974	0.062135531	0	0	0	0	0	-0.005529339	-0.005529339	-0.005529339	-0.005529339	-0.005529339	-0.005529339	-0.005529339	0	0	0.101179409	0.332736572	0.132484718	0.188464227	0	0.138735846	0	0	0	0	0	0	0.034257981	0
YLR418C	CDC73	0	-0.195195908	0.05440944	-0.096630183	-0.174947369	-0.104290183	-0.147926139	-0.207762375	0	0.234684873	0.342373232	0.552591821	0.544449232	0.890191225	0.835299831	0.497193715	0	0.158193578	0.238929022	0.09862954	0.009168398	0.233025638	0.228242015	0.268923879	0	0.092356997	0.234042662	0.213088385	0.25345819	0.44656612	0.519888205	0.749698757
YJR057W	CDC8	0	0.050683347	0.137126208	-0.081966726	-0.302115205	0.023041272	-0.002863668	-0.127877072	0	0.120215902	0.485448912	0.692811066	0.312365885	0.448669894	0.536677334	0.089942503	0	-0.356789169	0.219268829	0.271007342	-0.02189787	-0.16680626	0.103029611	0.054107527	0	-0.091737155	-0.103776985	0.135965428	0.112551005	0.09601334	0.019747048	0.354083034
YDL164C	CDC9	0	-0.092185266	0.126375362	0.177606778	0.108810575	0.064015257	0.419275188	0.420721353	0	-0.145856244	-0.307841397	-0.534276902	-0.398814624	-0.736664469	-0.605770631	-0.463969538	0	-0.266212473	-0.03018422	-0.064840181	-0.223687289	-0.012917428	0.062440206	0.312556096	0	-0.166239577	0.036079616	-0.052953542	-0.230215456	0.019649983	-0.001127289	-0.242598409
YLR245C	CDD1	0	0.44670768	0.131625356	0.10886722	0.300442608	-0.10155415	0.116045299	0.249746132	0	-0.090055479	-0.430385151	-0.137108029	-0.134039865	-0.373228186	-1.276639155	-0.479174483	0	0.154766011	0.616463156	0.330304754	0.566354002	0.359945997	0.046506807	0.338887013	0	-0.088778321	0.154049487	-0.267281483	-0.091522403	-0.562738946	-0.002612718	-0.354605281
YGL003C	CDH1	0	-0.682417179	-0.736398943	-0.460524718	-0.055149997	-0.129344748	-0.23847444	-0.079340304	0	-0.585982649	-0.993637337	-1.503434434	-1.567448097	-1.567448097	-1.108656652	-0.84874673	0	-0.370862125	-0.49149282	-0.061619271	-0.122400198	-0.059213498	-0.189754686	-0.032973699	0	-0.37508855	-0.597746881	-0.712123537	-0.992915991	-1.341046409	-1.341046409	-1.218996619
YBR029C	CDS1	0	-0.440484472	-0.621956177	-0.547197313	-0.167060736	-0.185868434	-0.26044343	-0.049488804	0	-0.178988518	-0.456526471	-0.466144553	-0.797571874	-1.256052815	-1.494572603	-1.274124272	0	-0.679248264	-0.785403291	-0.418607814	-0.336278967	-0.352598108	-0.407571352	0.082143648	0	0.12013515	0.075543648	-0.100642415	-0.084598269	-0.346269649	-0.694910715	-0.907772708
YMR213W	CEF1	0	0	0	0	0	0	0	0	0	0	0	0	0	0	0.314464516	0.298282931	0	0	0	0	0	0	0	0	0	0	0	0	0	0	0	0
YGL130W	CEG1	0	0.075320599	-0.018036333	0.142768362	0.118918407	-0.141443624	-0.216714088	-0.180070481	0	0.215916896	0.402088273	0.73450748	0.890434276	1.208647965	1.393922326	0.769270751	0	0.109919573	0.00646802	-0.104965717	-0.034583963	0.019666907	-0.074748348	-0.16640197	0	0.095289146	0.201999532	0.461564328	0.596872385	0.718353331	0.967905309	0.836676094
YER061C	CEM1	0	0.316480716	0.690565779	0.401907063	0.847798917	0.906378574	0.377881928	0.233353869	0	-0.066851314	0.126646951	0.162551052	0.307509785	0.144710691	0.081930032	0.158152644	0	0.573008904	0.696549478	0.708774816	0.823850098	1.112455501	0.529430044	0.433582481	0	0.20955835	0.270183673	0.26316643	0.256434528	0.393788774	0.708495375	0.726967686
YMR168C	CEP3	0	-0.079799976	-0.269700924	0.013747494	0.030441505	-0.149423409	-0.31751672	-0.191802039	0	-0.156935173	-0.22928157	-0.222217203	-0.158069382	-0.499699391	-0.310377005	-0.261511576	0	-0.2302547	-0.127991769	0.017590619	0.200534108	-0.12867654	-0.128847783	-0.418850408	0	0.110237067	-0.074890174	-0.274361686	0.104089055	-0.205677232	-0.166191488	-0.284616183
YPL228W	CET1	0	-0.108711555	0.149498374	-0.1088144	0.019536798	0.041595236	0.1098537	0.134952769	0	-0.935741037	-1.036078787	-1.388738017	-1.246384527	-1.380339535	-1.423319996	-1.100572683	0	-0.365350539	-0.189171015	-0.168913677	-0.016121484	-0.034060869	-0.123666918	-0.034461453	0	-0.798627569	-0.850209866	-1.159524788	-0.927845802	-1.350868144	-1.43909117	-1.43909117
YOR112W	CEX1	0	-0.174229229	0.005857923	0.097871675	0.111000509	-0.031085422	-0.158358026	0.096721244	0	0.074109328	-0.00408505	0.112118248	0.367315252	0.615292932	0.486224959	0.017396936	0	-0.177080286	-0.222924024	-0.039203423	-0.073326956	-0.043110871	-0.208477427	-0.139718327	0	0.119670544	0.037160955	0.181897163	0.230380766	0.286344548	0.477836814	0.479920434
YIL003W	CFD1	0	0.050650302	0.764863871	1.109583478	0.906538746	0.649770884	0.257889473	-0.018547398	0	0.43016955	0.454471365	0.752791125	0.741495951	1.268208671	1.320243839	0.439212466	0	0.3714119	1.046105557	1.313343728	1.190651036	1.098752101	0.677780096	0.39895563	0	0.30468056	0.509999691	0.668359924	0.977427794	0.953039151	0.940460988	0.985485355
YDR301W	CFT1	0	0.043525517	0.294645029	0.198067704	0.251816217	-0.060601373	0.036639974	0.127667638	0	-0.054014911	-0.054014911	-0.054014911	-0.054014911	-0.054014911	0.592525656	0.715367545	0	0.046626705	0.210272212	0.063157993	-0.005528932	0.078661774	0.090453103	0.095674956	0	-0.012511465	-0.012511465	-0.012511465	-0.012511465	-0.012511465	0.011595411	-0.012511465
YLR115W	CFT2	0	-0.101986735	-0.064629974	0.102353289	0.13404883	-0.061405157	-0.293545742	0.194330798	0	-0.048152871	-0.131592662	-0.406970285	-0.426586809	-0.426586809	-0.426586809	-0.266944707	0	-0.12904602	0.241981182	0.097670824	-0.300471054	-0.021263317	-0.235751399	-0.247944556	0	0.012826961	-0.176355411	-0.239043588	-0.239043588	-0.239043588	-0.13372757	-0.023029592
YML036W	CGI121	0	0.347133831	0.217500624	0.45274101	0.420398621	0.50202548	0.083093697	0.377669322	0	0.407406945	0.470870828	0.481649775	0.521666285	0.721621954	0.360075772	-0.275155228	0	0.128852126	0.147637193	0.213171339	0.012883944	0.09296822	0.011140432	0.041086428	0	0.360010787	0.313015643	0.452559741	0.54285353	0.630326212	0.488105152	0.404221582
YGL029W	CGR1	0	0.432837518	1.536085433	1.872807408	0.764997509	0.999289423	1.013226237	0.523003684	0	0.357870163	0.696381083	0.468717484	0.593245831	1.029816282	0.804874646	1.56838013	0	0.822413518	1.825334712	1.124739127	1.4083261	1.490847019	1.113635132	-0.041914041	0	-0.258255154	0.158191473	-0.232462786	-0.266855875	-0.338632376	-0.33954563	0.117238759
YCL064C	CHA1	0	0	0	0	0	0	0	0	0	0	0	0	0	0	0.33565475	0	0	0	0	0	0	0	0	0	0	0	0	0	0	0	0	0
YLR098C	CHA4	0	-0.168204066	-0.108329782	-0.010573581	-0.013714923	0.136296414	-0.106901809	-0.237384046	0	-0.136277915	-0.233214553	-0.103223348	0.095570048	-0.29057198	-0.133049783	0.157600748	0	0.461389979	0.03304183	0.394896741	-0.052874572	0.368140766	0.211711394	0.260067462	0	-0.167384472	-0.218021783	-0.146619918	-0.276529869	-0.298783848	0.012553987	-0.305982394
YGL206C	CHC1	0	-0.23186089	-0.49920256	-0.656327445	-0.241860246	-0.141960033	-0.176899762	-0.024216158	0	-0.348553889	-0.299809963	-0.278134736	-0.384383759	-0.545964733	-0.40833915	-0.314915331	0	-0.190188811	-0.416466699	-0.393847918	-0.231700176	-0.1243162	0.015690684	0.13998829	0	-0.234473381	0.027578928	-0.214647308	0.06278951	-0.137989169	-0.592165207	-0.50877706
YER164W	CHD1	0	0.210969792	0.267754027	0.616160282	0.482451973	0.53651243	0.427328627	0.422756207	0	-0.148674193	-0.293831038	-0.26430736	-0.153622475	-0.268728739	-0.088930423	-0.290852443	0	-0.010286751	-0.081627077	0.257326283	0.300027363	0.165137352	0.129031716	0.102978777	0	-0.15287936	-0.236234585	-0.213090158	-0.285879877	-0.229172519	-0.136009056	-0.4725612
YBR274W	CHK1	0	-0.199642678	0.08803466	-0.129298991	-0.093696511	0.016064547	-0.173299863	-0.063326805	0	-0.048562319	0.160820436	0.220001341	0.31946264	0.330116282	-0.415347988	-0.494213825	0	-0.047574553	0.365151386	0.296280018	0.23629117	0.228529078	0.208659208	0.186907419	0	0.325233079	0.26180731	0.355401041	0.487928864	0.436888596	0.395611086	0.036124544
YPL008W	CHL1	0	-0.461254354	-0.28162999	-0.103674165	-0.383340511	-0.222913329	-0.023140866	-0.103489448	0	-0.202309286	-0.24050938	-0.353215082	-0.481495284	-0.481495284	-0.481495284	-0.481495284	0	-0.322908166	-0.283035106	-0.411323277	-0.213109833	-0.22316909	-0.40914446	-0.084516015	0	-0.565905767	-0.589413673	-0.615477455	-0.641342558	-0.641342558	-0.641342558	-0.641342558
YDR254W	CHL4	0	-0.419998435	-0.577079714	-0.631823715	-0.458635524	-0.439072726	-0.448936659	-0.325725322	0	0.01324289	0.149031605	0.208788459	-0.015335258	0.286426235	0.087109088	0.258983582	0	-0.337977488	-0.447064314	-0.597265129	-0.386319969	-0.540729723	-0.456388045	-0.304383375	0	0.221947312	0.254110626	-0.042108144	0.006164355	0.269919082	0.327043988	-0.240367108
YJL049W	CHM7	0	-0.135758119	-0.135758119	-0.135758119	-0.061745996	-0.099909026	0.131214274	-0.135758119	0	0.154222113	0.204693772	0.216690478	0.487375899	-0.002536911	0.165527417	1.116892312	0	-0.326869789	-0.391338806	-0.391338806	-0.391338806	-0.315354441	-0.391338806	-0.391338806	0	0.110136029	0	0	0	0	0	0.29986592
YER026C	CHO1	0	-0.439654637	-0.687422344	-1.15727613	-0.595013632	-0.494394503	-0.451942269	-0.23345569	0	0.397729279	0.489297516	0.796570064	0.81765212	0.891057728	0.753367772	0.328287473	0	-0.087245997	-0.170595334	-0.19575764	-0.097354367	-0.031654354	-0.182819554	0.446462753	0	0.616918687	0.952770717	1.085446483	1.087922752	1.304665094	1.453311387	1.454134257
YGR157W	CHO2	0	-0.344729768	-0.590838776	-1.105510062	-0.502045333	-0.17171922	-0.288934765	0.047165639	0	0.079275155	0.065175851	0.060925538	-0.030148719	0.024482848	-0.191883717	-0.224511639	0	-0.234332134	-0.080351079	-0.302640648	-0.076588494	0.174491155	-0.068118869	0.560383254	0	0.155601388	0.274463904	0.304422065	0.362768635	0.199624028	0.174875789	0.117544873
YNL192W	CHS1	0	0.394231448	0.361705265	0.187020596	0.208189273	0.324055019	0.379718977	0.403697609	0	-0.061827593	-0.150549514	-0.386647955	-0.556636064	-0.624067167	-0.011393924	0.751481057	0	1.142715435	0.829123683	0.217491696	0.362865884	0.577273072	0.667407619	0.560938641	0	-0.125316712	-0.019513443	-0.277687425	-0.327832721	-0.560062633	-0.509030294	-0.527350758
YBR038W	CHS2	0	-0.172499151	-0.700139325	-0.326385179	-0.056931388	-0.015363835	-0.352682028	0.018457178	0	0.218589656	0.116963152	0.024234284	0.12253497	-0.140606451	-0.5634617	-0.971178228	0	-0.451861735	-0.878936759	-0.170883047	-0.042763117	-0.080699427	-0.523265273	-0.32776498	0	0.060558532	0.186825205	0.025185284	0.11415201	0.108782175	0.083444912	0.094433789
YBR023C	CHS3	0	-0.18737631	0.079415667	0.232468859	0.353569454	0.244728679	0.118222929	0.19403806	0	-0.152896356	-0.224000562	-0.587690831	-0.573021088	-0.659398455	-0.833639645	-0.332923592	0	-0.177239495	0.043948834	0.43364981	0.182473429	0.326419014	0.240921599	0.213905286	0	-0.210069412	-0.058270273	-0.352020794	-0.407821694	-0.495886554	-0.723468377	-0.733952641
YLR330W	CHS5	0	0.073662887	-0.231665411	-0.183966875	-0.158743632	-0.071231949	0.055996937	0.148722061	0	0.107781571	0.148331028	0.188764141	0.272123929	0.569249213	0.529781218	0.363453745	0	-0.113845782	-0.218036821	-0.210459021	-0.228105982	-0.139424748	-0.031377161	0.02737522	0	-0.150796048	-0.03728322	-0.18852125	0.038495003	0.164016585	0.343216435	0.352509048
YJL099W	CHS6	0	-0.270540902	-0.140097601	0.065548208	0.035254559	0.054442468	0.042658504	0.095856855	0	0.311484111	0.363711	0.334237069	0.491551576	0.432271246	0.515518401	0.427479258	0	-0.007980558	-0.090679202	0.048370321	-0.011584403	0.010198019	-0.185622705	0.042111848	0	-0.23327097	0.148507906	0.022796946	0.06979312	-0.004835892	0.125805772	0.134502364
YHR142W	CHS7	0	-0.67866111	-0.692623389	-0.458537904	-0.202758051	-0.177912016	-0.13211596	-0.237723272	0	0.148744805	0.030537545	0.183445703	0.082502932	0.112057323	-0.191557915	-0.157325262	0	-0.639622349	-0.642310538	-0.108258494	-0.09863409	-0.162061572	-0.136291762	0.020665362	0	0.343699116	0.426771995	0.368805943	0.397129091	0.511303676	0.413446383	0.192285947
YER030W	CHZ1	0	0.53923143	0.190486318	-0.393662028	-1.172640385	-0.818053461	0.139358721	-0.232230203	0	0.376757706	0.908547327	1.151792526	0.990544348	1.195303019	1.019159193	0.941041746	0	0.054427877	0.030012767	-0.693706594	-0.187659775	-0.282446398	-0.383033642	-0.598090121	0	0.039178566	0.205539409	0.401555617	0.191037718	0.057169406	0.588396586	0.606722841
YDR267C	CIA1	0	-0.149626064	-0.030267806	-0.004111082	0.170969468	-0.01480039	-0.107942655	0.129153585	0	0.285603492	0.533682867	0.835771926	0.948724098	1.30203364	1.301770682	0.74108041	0	0.117945633	0.324470705	0.437949862	0.258996263	0.253273672	0.103465697	0.276754526	0	0.403042741	0.349076169	0.54387271	0.679034283	0.946854703	0.927428167	1.164561687
YHR122W	CIA2	0	0.084262472	0.498484588	0.780358472	0.474565629	0.333462733	-0.079279815	0.016732934	0	0.278083943	0.232489295	0.179025498	0.217903998	0.035498681	-0.018637646	-0.213846704	0	0.201485958	0.781584147	0.982737208	0.58987125	0.477571831	0.378523793	0.210520518	0	0.261912294	0.60611134	0.784835193	0.429283462	0.444954594	0.54565421	0.554568797
YHR052W	CIC1	0	0.9062773	1.656434448	1.749845962	1.076416742	1.124310129	0.81961182	0.220875388	0	0.048289525	0.152254801	-0.01875879	-0.104109281	-0.230897676	-0.515363534	-0.660530556	0	0.435574244	1.388252931	1.147251548	1.066039391	1.123723641	0.803165513	0.230558632	0	-0.050183363	-0.081351949	-0.011979303	-0.17717777	-0.494353186	-0.576758175	-0.544172099
YMR198W	CIK1	0	-0.350067203	-0.060279944	-0.025844164	0.028577586	-0.205707522	-0.350067203	0.237633817	0	-0.016731821	-0.053347585	-0.053798772	-0.086796502	-0.115681815	0.2670459	0.174784184	0	-0.142386952	0.093918386	0.263075903	0.354364788	0.223244062	0.090251001	0.107525094	0	-0.170246761	-0.439878412	-0.326938128	-0.224311633	-0.439878412	-0.439878412	-0.306380644
YOR349W	CIN1	0	0.087536299	0.114196854	0.207560949	0.334442306	0.216637595	0.058711593	0.08204751	0	-0.080197268	0.054534137	-0.106052364	-0.091864513	0.044086378	0.086650328	0.295824876	0	-0.310149387	-0.024141211	-0.120814981	-0.118409205	-0.055732222	-0.137971723	-0.136444322	0	-0.022412629	0.114494908	-0.003208564	0.112888332	-0.146495709	-0.033133766	0.023481402
YDR387C	CIN10	0	-0.396244663	-0.450378697	-0.760139967	-0.518294545	-0.602498001	-0.670288909	-0.541619627	0	0.255828368	-0.076499271	-0.088139493	-0.642055376	-1.33005341	-0.89905695	-0.229490742	0	0.152057274	-0.143401086	0.007137929	-0.089407806	-0.233345909	-0.346735318	-0.111226137	0	0.290731799	0.319281135	0.23757872	0.11797863	-0.278940156	-0.273542695	-0.42614236
YPL241C	CIN2	0	0.201575969	0.447167187	0.657696225	0.41482847	0.535260047	0.684445647	0.403160072	0	-0.069878988	0.091890757	0.02081169	0.411204187	0.436913088	0.592809642	0.393411998	0	0.072339441	0.042642604	0.49917104	0.535523273	0.23900475	0.368504976	0.110827109	0	0.503255734	0.376497822	0.369240833	0.493107719	0.292671313	0.436654907	0.196135142
YMR138W	CIN4	0	0.028140886	0.188499697	0.50354663	0.149198424	0.331219747	0.278621365	-0.403757279	0	0.280029666	0.646374243	0.661147443	0.542194307	0.832132997	0.820786559	0.899254691	0	0.235044253	0.089150403	-0.071971229	0.602236517	0.398156114	-0.285034223	-0.341047462	0	0.170023746	0.091360354	0.31044214	0.292364528	0.15723564	0.740083222	0.765791443
YOR028C	CIN5	0	-0.589410163	-1.070817292	-0.373349708	0.26982379	-0.179695137	0.363505128	0.282384637	0	-0.376278881	-0.836461885	-0.901910554	-0.936628603	-1.072278653	-0.929853021	-0.743423144	0	0.231665368	-0.993781153	0.105175513	0.696717184	-0.489381738	-0.063416597	-0.532387764	0	-0.467856448	-0.769280045	-0.81406403	-1.190630198	-1.539325413	-0.730381926	-1.335267775
YEL061C	CIN8	0	0	0	0	0	0	0	0	0	0	0	0	0	0	0	0.508377942	0	0	0	0.005802377	0	0	0	0	0	0	0	0	0	0	0	0
YPL014W	CIP1	0	0.331826947	-0.88697458	-0.036940993	0.165722627	-0.204491365	0.150330585	0.553099677	0	-0.665595901	-0.840386708	-0.75986022	-0.85287977	-0.480719102	0.268910812	1.145659125	0	0.447273581	-1.022188337	-0.422365264	-0.146585245	-0.787732327	-0.412906091	-0.094789462	0	-0.628544102	-0.98154819	-0.924763054	-0.927304457	-0.935679058	-0.736582845	-0.71211864
YGR207C	CIR1	0	0.142261295	0.149866813	-0.151431905	-0.36742564	-0.125979039	-0.03253834	0.124881619	0	0.205012489	0.520606499	0.575087494	0.844596269	1.036769535	1.321331847	1.104920019	0	-0.034073461	0.091748881	-0.319528058	-0.071009669	-0.048459152	-0.046158278	-0.150868187	0	0.175898581	0.395128123	0.42927358	0.564153803	0.60657983	1.000990842	1.172901953
YOR356W	CIR2	0	-0.199603133	-0.582935918	-1.158293939	-0.902464213	-0.577658578	-0.292100855	-0.347392313	0	-0.140268142	-0.165173279	-0.143296151	-0.373276865	-0.695385538	-1.241052808	-1.099155172	0	-0.353436969	-0.486548433	-0.8196815	-0.733515999	-0.528818728	-0.09354596	0.018232178	0	-0.163038499	0.168011601	0.156735696	0.137879138	0.163570186	-0.178719481	-0.202502036
YLR346C	CIS1	0	0	0	0	0	0	0	0	0	0	0	0	0	0	0	0	0	0	0	0	0	0	0	0	0	0	0	0	0	0	0	0
YJL158C	CIS3	0	-0.049201214	-0.076797631	-0.125384157	-0.036217162	-0.373009341	-0.526489956	-0.30420776	0	0.563075681	0.580268391	0.783038122	0.975266818	1.031189195	0.85230714	0.377579369	0	0.133334898	-0.154091493	0.036689917	-0.165995581	-0.339206962	-0.31675558	-0.20090722	0	0.558761666	0.393218707	0.551307285	0.640346991	0.875472293	1.047506482	1.1191377
YNR001C	CIT1	0	-0.579381551	-1.140395317	-2.519268046	-2.585601983	-2.228911484	-1.212039821	-1.037519283	0	-0.102058159	-0.002864349	0.127541415	0.272079405	0.405639711	0.385983665	-0.065528026	0	-0.449938805	-0.788687137	-1.657247091	-2.231012305	-2.282328918	-1.297818568	-0.859875053	0	0.139690006	0.325970096	0.422448892	0.489328827	0.683084119	0.799869487	0.813071969
YCR005C	CIT2	0	2.270414413	2.624716362	1.137826921	0.632698368	0.286579345	0.9000873	1.169246704	0	-0.373335622	-0.522426307	-0.531890696	-0.498650251	-0.566789814	-0.468742346	0.145756062	0	2.832497369	2.787665838	1.239050772	0.786589551	0.69153853	0.991533849	0.952972474	0	0.034205574	0.351088799	0.297345612	0.29471557	0.343076151	0.491220855	0.65056663
YPR001W	CIT3	0	-0.353289411	-0.353289411	-0.353289411	-0.353289411	-0.353289411	-0.353289411	-0.353289411	0	-0.221688472	-0.043506673	0.04477433	0.27897043	0.452373168	0.568366153	1.123491077	0	0	0	0	0	0	0	0	0	-0.086761721	0.11498639	0.407972453	0.180153508	0.256574313	0.440295518	0.653279489
YIL035C	CKA1	0	-0.231185577	-0.142150969	-0.186136781	-0.179649868	0.065087545	0.07963609	0.03921572	0	0.079650572	-0.013565373	0.019258504	-0.245958122	-0.723424755	-0.652135237	-0.364453127	0	-0.519973065	-0.354516955	-0.502482253	-0.20332084	-0.054786921	-0.143545202	0.090720699	0	-0.026044244	-0.024412702	-0.192234233	-0.32386428	-0.425866321	-0.450740365	-0.851001182
YOR061W	CKA2	0	0.13627291	0.028071899	0.057785249	0.084108203	0.079010379	0.123921592	0.18580014	0	-0.11891359	0.001983351	0.101962874	0.172191582	-0.022396292	-0.176165752	-0.400159317	0	-0.148786085	-0.049378607	-0.114355924	0.006627082	0.015827556	0.151403683	0.016653233	0	0.133687836	-0.048962429	0.018815527	0.114977115	0.161758105	0.205857824	0.045357217
YGL019W	CKB1	0	-0.088738691	0.032820538	0.06439904	0.109957465	0.072125938	0.038600342	0.122724903	0	0.4597892	0.590919907	0.860018002	0.804171921	0.902255845	0.517325597	0.135201973	0	0.134331821	0.160936007	0.264245479	0.275347032	0.215133702	0.331747107	0.282509678	0	0.289243926	0.418681143	0.519137685	0.686779125	0.563880805	0.807811153	0.681003981
YOR039W	CKB2	0	0.148771443	0.349888592	0.172264311	0.229500378	0.2614388	0.173135296	0.329813211	0	0.113836845	0.299878709	0.345651867	0.377956415	0.264852428	0.220787903	0.015602417	0	0.099389293	0.203013977	0.289002776	0.228971678	0.224258225	0.321922867	0.402182507	0	0.127896319	0.579211399	0.647628387	0.643686198	0.623579213	0.6292546	0.463975039
YLR133W	CKI1	0	-0.031510001	-0.409855198	-0.075967013	0.188523265	0.147244408	0.070172013	0.544647627	0	0.040604748	-0.127174987	-0.086162457	-0.216172727	-0.138247553	-0.031368935	-0.06679336	0	-0.062836312	-0.430849628	-0.355204156	-0.103698202	-0.029557884	-0.272697698	0.146390549	0	0.051154561	0.057585126	0.106248603	0.015724404	0.000572797	0.41368282	0.330491476
YBR135W	CKS1	0	0.344141474	0.570521318	0.763442296	0.797702164	0.719351088	0.554279372	0.26402843	0	0.146737034	0.220107242	0.08117274	-0.053357117	-0.462159559	-0.424623587	-0.741839143	0	0.034443491	-0.135689088	-0.12786129	0.125210991	-0.078231074	-0.014398617	-0.106602447	0	0.280652149	0.111518305	0.173870237	0.014959366	0.193695892	0.180450869	-0.10820796
YNL298W	CLA4	0	0.396447889	0.643213173	0.593695458	0.414923522	0.559661167	0.442358518	0.395367074	0	-0.479796602	-0.920006231	-1.504473616	-1.456848864	-1.546753732	-1.526881053	-1.119512302	0	0.189243594	0.217241787	0.206665367	0.019991234	0.247178499	0.018958097	-0.138598503	0	-0.575533507	-0.997856497	-1.113816618	-1.18123094	-1.059939355	-1.427724158	-1.427724158
YGR108W	CLB1	0	0.996523212	0.804606602	0.46856635	0.137011798	0.20427985	-0.33094769	0.061661036	0	-0.307048163	-0.80024923	-1.321236047	-1.524377487	-1.565368081	-1.546207056	-1.340117834	0	1.157724417	0.992268032	0.903861886	0.484635599	0.416693159	0.194058748	0.513223179	0	-0.515272073	-0.441906373	-0.40323244	-0.802578501	-0.979457308	-1.294778843	-1.651384693
YPR119W	CLB2	0	-0.367253993	-0.335407892	0.203421748	0.254791017	0.470161677	-0.092175195	0.480137222	0	-1.339068728	-1.650915778	-1.686666358	-1.686666358	-1.686666358	-1.686666358	-1.686666358	0	-0.498590768	-0.250067049	0.390459695	0.519690232	0.636051215	0.370262761	0.521466855	0	-1.40997348	-1.482188076	-1.810932936	-1.917133829	-1.917133829	-1.917133829	-1.917133829
YDL155W	CLB3	0	-0.109587773	0.173680384	0.237914481	0.026260269	-0.121320037	0.019990615	-0.009376243	0	-0.132221284	-0.304295248	-0.55744763	-0.638765348	-0.934335862	-0.923194043	-0.875533186	0	0.075662054	0.07412789	-0.033083129	0.047162598	0.071387132	0.043819162	0.081390655	0	-0.219718495	-0.439354534	-0.399356166	-0.533219251	-0.519074833	-0.83028423	-0.876443552
YLR210W	CLB4	0	0.029224281	0.270104966	0.405465535	0.298723739	0.229162826	0.046311543	0.249605378	0	-0.267755189	-0.125217583	-0.224403444	-0.361802041	-0.361802041	-0.361802041	-0.361802041	0	0.161354013	0.301517131	0.460842358	0.365811494	0.262621924	0.239599751	0.084983828	0	-0.142970675	0.002529118	-0.233006359	-0.297311674	-0.377901123	-0.377901123	-0.341123519
YPR120C	CLB5	0	0.208161001	0.422914769	0.352300533	-0.02525477	-0.098128517	0.164886448	0.162136171	0	-0.461439424	-0.301346062	-0.562877979	-0.297625652	-0.513179869	-0.60212535	-0.231895013	0	0.121395935	0.253264323	0.339029304	0.15980222	0.05117289	0.231898059	0.052096134	0	-0.319804595	-0.131928037	0.192700006	-0.356949843	-0.450144254	-0.08403172	-0.387925508
YGR109C	CLB6	0	0.341365799	0.239149661	0.028576449	-0.188186511	-0.216914037	0.057386903	-0.398525497	0	0	0	0	0	0	0	0	0	0.114837586	-0.160173487	0.38005563	-0.465545952	-0.170800972	-0.176408088	-0.475136778	0	0	0	0	0	0	0	0
YGR167W	CLC1	0	-0.218852116	-0.660657335	-0.874075702	-0.584949642	-0.499054103	-0.254557337	-0.03475601	0	0.093608594	0.102367277	-0.207040363	-0.226701571	-0.61686691	-0.543181355	-0.785258182	0	-0.341736976	-0.591501876	-1.073144165	-0.58494081	-0.422227795	-0.342913954	-0.283435396	0	-0.117897242	-0.265553285	-0.258191111	-0.334430758	-0.687292076	-0.729402282	-1.16973361
YGR110W	CLD1	0	0.446440668	0.193091587	-0.198050982	-0.25801159	-0.310707941	-0.301504227	-0.178074374	0	0.05469217	-0.249609015	-0.033460496	-0.117779816	-0.108111381	-0.208917355	-0.279347044	0	0.520526413	-0.013931445	-0.136874684	-0.389469314	-0.150561764	0.014569841	-0.029886988	0	0.007799351	0.208911429	0.172807387	0.249329684	0.353176529	0.061899373	0.418171683
YLR117C	CLF1	0	0.085027912	0.032541615	0.349037137	0.126259997	0.112042153	0.180468884	-0.357135322	0	-0.314068899	0.02821327	-0.249008392	-0.119924849	0.192313292	-0.070554031	0.178874329	0	0.202604355	0.345920049	0.206187421	0.120429168	0.234806693	0.437781812	0.089899674	0	-0.230188303	-0.246696	-0.382198236	-0.340019869	-0.160167352	0.118075689	-0.527882744
YGL215W	CLG1	0	0.280430375	0.634704938	0.56678231	0.34778025	0.30705017	0.069013443	0.016685511	0	-0.203277141	-0.194655903	-0.311473555	-0.20899936	-0.351983484	-0.954293866	-0.953166762	0	0.206294215	0.228150456	0.097968948	0.116525215	0.052064896	0.014139353	-0.140956378	0	-0.034552347	-0.234937319	-0.220296353	-0.28557024	-0.260897667	-0.62431404	-0.641013624
YMR199W	CLN1	0	-0.762847977	-0.930538578	-0.596414874	-0.725988944	-0.829102231	-0.55508587	-0.392268153	0	-1.532726716	-2.409929156	-2.716549758	-2.583763609	-2.35642566	-1.468961337	-0.725686981	0	-0.349086947	-0.962065793	-0.738229925	-1.00444045	-1.04207066	-0.709711226	-0.509984931	0	-1.325203054	-1.740089145	-2.15098334	-2.496632129	-2.144143837	-2.306218627	-2.328359252
YPL256C	CLN2	0	0.186723382	0.312929067	0.26369498	0.023732385	-0.28323787	-0.008237255	-0.030830338	0	-0.374119528	-0.847638967	-1.124478328	-1.03023516	-1.189572175	-1.118540903	-0.678025295	0	0.06778596	-0.033338646	0.154920283	-0.337913952	-0.376598592	-0.200940222	-0.305219398	0	-0.308898328	-0.561688805	-0.827921139	-0.833511671	-0.823092044	-0.91438269	-1.028391236
YAL040C	CLN3	0	0.188234732	-0.456425837	-0.826847241	-0.202089767	-0.037936433	-0.0698561	-0.023376492	0	-1.268951488	-1.903086043	-2.380482405	-2.144457611	-1.751330087	-1.203357771	-0.533094838	0	-0.196074897	-0.932370684	-0.806954226	-0.637069534	-0.377837039	-0.435101888	-0.243991969	0	-1.162239597	-1.770644257	-1.868725003	-2.116968956	-1.915450817	-1.790880475	-1.448885461
YOR250C	CLP1	0	0.024220099	-0.16078933	0.077144969	0.311662689	0.008552366	0.049358323	0.112388704	0	0.351950267	0.23692753	0.24028632	0.234702415	0.057955779	0.192893476	-0.18756145	0	-0.094204247	-0.079595416	0.021154699	0.034136365	0.072554449	0.109859346	-0.21477844	0	-0.171751143	0.109215239	0.027088984	0.205611705	0.236541961	0.396964111	0.512732735
YMR012W	CLU1	0	0.061364794	0.107800327	-0.257570265	-0.691742131	-0.792953045	-0.289884695	-0.190361612	0	-0.079496302	-0.195568815	-0.510040969	-0.932182262	-1.169042778	-1.268525993	-1.145579522	0	0.021499336	-0.026746919	-0.146616979	-0.647036602	-0.870357009	-0.575453302	-0.288623623	0	0.011287078	-0.179634212	-0.358585223	-0.514362998	-0.722275489	-0.7217525	-0.714889208
YKL137W	CMC1	0	-0.057630333	-0.118223709	-0.638004919	-1.003248857	-1.211541367	-0.771752854	-0.855762628	0	-0.118356301	0.250508359	0.018616575	-0.52263695	-1.300416149	-1.062431472	-0.643266686	0	-0.002331117	0.198459948	-0.680504172	-0.560810643	-1.075821344	-0.514665882	-0.850338967	0	0.178037442	0.416891378	-0.391531371	0.138913375	-0.211593686	-0.553405661	-0.798541947
YBL059C-A	CMC2	0	0.386934769	0.17072128	-0.294647034	-0.888987905	-0.955542907	-0.403426346	-0.485769317	0	0.255240299	0.324485874	0.567642657	0.326900189	0.228106764	-0.999709317	-0.214154174	0	0.439026889	-0.056074121	-0.570643389	-0.834800003	-1.018968722	-1.096270978	-1.026580539	0	-0.059948355	-0.233640718	-0.090514039	-0.384473941	-0.334432659	-0.827619125	-0.04146291
YMR194C-B	CMC4	0	0.07670665	-0.175698808	-1.264633255	-2.624840189	-2.031524667	-1.086411287	-0.359289274	0	0.104907507	0.495618737	0.624391621	1.23544964	1.526535848	1.405101393	1.591586084	0	-0.316793178	0.977665146	-0.177289226	-0.924852067	-0.757320646	-0.390336358	0.397442374	0	-0.510651184	-0.044095467	0.617491196	0.311809615	0.894355218	1.593361442	1.487832832
YBR109C	CMD1	0	-0.036021529	0.128632115	-0.064666199	-0.048693019	-0.064885748	-0.068807112	0.070811361	0	0.258562316	0.449857547	0.808444124	0.955894771	1.556048263	1.931388638	1.623113151	0	0.097115518	0.436268689	0.324320023	0.400081417	0.369533009	0.313559827	0.288576164	0	0.410253122	0.73893641	0.831243523	1.029917209	1.250371384	1.468429552	1.638107266
YLR271W	CMG1	0	0.073854527	-0.05272193	-0.05272193	-0.05272193	-0.05272193	-0.05272193	-0.05272193	0	-0.106388524	0.31307486	0.332340796	0.39059528	0.561131245	1.158177931	1.403717649	0	0.269330202	0.058593176	-0.028272096	-0.028272096	-0.028272096	-0.028272096	-0.028272096	0	0	0.213266395	0	0.167293692	0	0	0.235445232
YFR014C	CMK1	0	-0.502833929	-1.723578909	-2.743508505	-2.743508505	-2.107707689	-1.168326895	-0.808278853	0	-0.137249897	-0.380830653	-0.486533679	-0.877843161	-1.345239164	-1.429782487	-1.001157264	0	-0.782698979	-1.462953049	-2.642024536	-2.642024536	-2.278449729	-1.413778421	-0.669232643	0	-0.139510048	-0.132141302	-0.148019862	-0.228072999	-0.374637315	-0.813393579	-0.992937424
YOL016C	CMK2	0	1.511708391	0.374299359	-0.619473448	-0.527873351	-0.518589129	-0.054120654	0.354917226	0	-0.062777233	-0.029444167	-0.203830768	-0.27537213	-0.364289593	0.460291028	1.556512667	0	2.111536025	1.005522583	-0.349680909	-0.181209182	-0.233739951	0.22387071	0.377993433	0	-0.285398079	-0.291360293	-0.41732903	-0.601774152	-0.545886138	-0.548998286	-0.368206054
YML057W	CMP2	0	-0.012250344	-0.280837964	-0.331795995	0.055479429	-0.0864131	-0.036799825	0.201339468	0	0.096867119	0.08425539	-0.087435864	-0.034237076	-0.126922635	-0.268785169	-0.452424084	0	-0.171784738	-0.486041375	-0.271296317	-0.321182778	-0.301775314	-0.286510242	-0.03815248	0	0.096722825	0.107476768	0.079943802	0.017197932	0.064329664	0.209302142	0.26952005
YDL156W	CMR1	0	0.011395448	0	0	0	0	0	0.103746041	0	-0.084200362	-0.084200362	-0.084200362	-0.084200362	-0.084200362	-0.084200362	-0.084200362	0	0	0	0	0	0	0	0	0	0	0	0	0	0	0	0
YOR093C	CMR2	0	-0.023794709	-0.023794709	-0.023794709	-0.023794709	-0.023794709	-0.023794709	-0.023794709	0	0	0	0	0	0	0	0	0	0	0	0	0	0	0	0	0	0	0	0	0	0	0	0
YPR013C	CMR3	0	-0.080689824	-0.037408029	-0.244286609	-0.033762689	0.076941223	0.340893005	0.325623788	0	-0.421101101	-0.365149331	-0.450040584	-0.389125637	-0.463431307	-0.141575333	0.146042743	0	-0.065795539	-0.544395123	-0.032052517	-0.499000175	-0.259374318	-0.185185346	-0.090014342	0	-0.165932384	-0.295680135	-0.219506381	-0.14658317	-0.144406137	0.127419698	-0.086511793
YLR003C	CMS1	0	0.935730338	1.725441581	2.120670479	1.590961688	1.511201514	1.473230696	1.102296895	0	0.024671478	0.273062188	0.098945949	-0.178261365	0.337683493	0.115260376	0.23083676	0	0.150247887	0.641635946	0.710565221	0.604562816	0.942473595	0.398482005	-0.163815862	0	-0.084712946	-0.300812109	-0.24205456	-0.531055533	-0.510595771	-0.703858512	-1.019883266
YLR433C	CNA1	0	-0.393451138	-0.397749788	0.195217534	0.008073506	0.033266129	-0.075985909	0.104428404	0	0.097161941	-0.089021825	0.154054602	0.133522525	-0.047678678	-0.17659867	-0.506604863	0	-0.319939458	-0.396736182	-0.077206281	0.113598746	0.230298658	0.139310442	-0.123144638	0	-0.005700999	-0.054597829	0.216116602	0.058713182	0.118773876	0.134735926	0.152424963
YKL190W	CNB1	0	-0.15924137	0.0532072	-0.342700505	-0.130939217	-0.036425868	-0.127049307	0.029014193	0	0.152021428	0.094952024	-0.243674948	-0.328090283	-0.648261551	-0.578947479	-0.359937505	0	-0.217221182	0.230596134	0.041439192	0.063877439	0.3207962	0.196104208	0.311753741	0	-0.166942322	0.180487522	0.10855764	-0.15092843	-0.166279113	-0.317632189	-0.306372538
YAL058W	CNE1	0	-0.067360065	-0.074923239	0.336444734	0.285945149	0.301058074	-0.121371379	0.011258868	0	0.117146572	0.113371151	0.202217536	0.01974095	0.102734803	-0.073637797	-0.323575913	0	0.083872652	0.296018976	0.477647954	0.26059508	0.272078831	0.115001071	0.126181244	0	0.343049571	0.470844478	0.150619488	0.63942292	0.672193264	0.372962939	0.568343565
YDR357C	CNL1	0	0.110718762	-0.056219825	-0.120347532	-0.474676324	-0.023566532	-0.484636493	0.021025168	0	0.050714699	-0.241125613	0.110968927	0.132913834	0.409540357	0.188593785	0.1402911	0	0.250999199	-0.03410999	-0.783134566	-0.480044915	-0.182458004	-0.382402026	-0.103046399	0	-0.399628986	-0.247579404	0.12009232	-0.345758353	-0.425451907	-0.489483704	-0.271709375
YNL225C	CNM67	0	0.014080877	0.066993243	0.14012713	-0.325786397	-0.348029905	0.131023433	0.223355286	0	0.019060977	0.025377806	0.160973126	-0.212514325	-0.071518376	0.198277102	-0.171563955	0	-0.458185494	-0.053810214	-0.553192592	-0.282913446	-0.347855109	-0.022760379	-0.141644968	0	-0.157487737	-0.328687934	-0.402817838	-0.595876897	-0.345201583	-0.617129187	-0.583575798
YFR046C	CNN1	0	0.272323893	0.239683272	-0.075767322	-0.195070373	-0.195070373	0.116665229	0.516521445	0	0.004868731	0.319195723	0.262159489	0.181113172	0.593892258	0.377165658	0.045840512	0	0.380631651	-0.144078965	0.179857063	-0.404249185	0.070835698	-0.310580844	-0.27017285	0	-0.297883523	-0.26609132	0.030098706	0.239535131	-0.07759961	-0.506063636	-0.190068545
YBR155W	CNS1	0	1.019259206	1.427380736	1.776793641	1.022465818	0.781980297	0.679903853	0.215559789	0	0.302799934	0.032003622	0.124338154	0.232312518	0.192372036	0.563302506	0.350115305	0	0.363778311	1.066147285	1.001046389	0.893591093	1.033723535	0.488299532	0.223878178	0	-0.054071674	-0.307480574	-0.119946519	-0.285275131	-0.061422438	0.159967851	0.219612021
YIL157C	COA1	0	-0.041209438	-0.238651986	-0.944341801	-0.962910776	-1.068601622	-0.813480626	-0.567925386	0	0.208150914	0.452964517	0.717750997	0.715563432	0.511760839	0.100057916	-0.245436588	0	-0.119029827	-0.29841862	-0.770254378	-0.892700807	-1.314176795	-1.062579808	-0.698034507	0	0.373152569	0.229508702	0.318291362	0.461052172	0.388977726	0.714029511	0.580552544
YPL189C-A	COA2	0	-0.119974914	-0.304766578	-1.142112901	-0.337708955	-0.31358476	-0.08450661	-0.647042493	0	-0.511266802	-0.962613702	-1.091071469	-1.140524341	-1.164380553	-0.80571541	-0.861785277	0	-0.065725011	-0.629711806	-0.032650152	0.399402747	-0.10180395	-0.003786429	-0.584743802	0	0.105777212	0.349701918	0.630900817	0.423255716	0.323616058	-0.365080313	-0.155686247
YJL062W-A	COA3	0	0.03052928	-0.189895437	-0.702063607	-0.833778484	-1.25938814	-0.79340326	-0.581376977	0	0.322241137	0.544502249	0.487558356	0.418842772	0.026910846	-0.267569726	-0.261103315	0	-0.013465469	-0.545737162	-1.053836346	-1.422756911	-1.965651515	-1.370700785	-1.080547451	0	0.656844905	0.133538307	0.363738765	0.340329628	0.315304078	0.559910976	0.24806081
YLR218C	COA4	0	-0.173513863	-0.575767403	-1.545627679	-1.84615866	-1.625118435	-0.809570128	-0.116637965	0	-0.117769189	-0.700463429	-0.353118517	-1.151651664	-1.370705538	-1.370705538	-0.422710301	0	-0.203143195	-0.326018696	-1.848641968	-0.637561224	-1.237186271	-1.515103739	-0.85749839	0	-0.774652811	-0.58258814	-1.162390314	-1.315800694	-1.895926878	-1.895926878	-1.041787568
YMR244C-A	COA6	0	-0.292781002	-0.110689644	-0.576602531	-0.776458563	-1.050067749	-0.548175457	-0.47875165	0	-0.084982672	0.088736461	0.29190936	-0.39243612	-0.720272855	-0.72584224	-0.642013414	0	-0.056800948	-0.28172792	-1.042914321	-0.64474442	-1.220845345	-0.869286981	-0.645562367	0	0.28080069	-0.289808434	0.1012093	0.030704612	-0.409664057	-0.143719922	-0.1146381
Q0105	COB	0	0	0	0	0	0	0	0	0	0	0	0	0	0	0	0	0	0	0	0	0	0	0	0	0	0	0	0	0	0	0	0
YLL050C	COF1	0	0.080459888	0.174437339	-0.121316669	-0.263315792	-0.137989866	-0.155119067	0.055064586	0	0.161231815	0.468107375	0.86459088	1.029518242	1.402549344	1.546784831	0.67902832	0	0.109718574	0.362667101	0.13361984	0.17757071	0.152554748	0.27029932	0.321985669	0	0.421016119	0.792190879	1.008129544	1.113359015	1.351536883	1.622956957	1.643875737
YGL223C	COG1	0	0.116218903	0.38580938	0.434349867	0.241579096	0.204343941	0.141613665	0.017675528	0	-0.181966883	-0.232765421	0.040411336	0.232071864	0.585950339	1.12288337	1.204199851	0	-0.148291097	0.103348447	-0.01220044	0.015676539	0.084527126	0.007624906	0.000834548	0	0.245802862	0.083587137	0.191755421	0.160314278	0.276563352	0.442289892	0.859437316
YGR120C	COG2	0	0.485917218	0.398462715	0.134923574	0.178348973	0.140773889	0.148161072	0.105467078	0	0.319287344	0.540354455	0.747196952	0.975510959	1.026667862	1.375967493	1.035780112	0	0.13758825	0.286763531	0.166002318	0.245761376	0.17167478	-0.184406837	0.160392801	0	0.485112532	0.026391722	0.187385207	0.446671946	0.473026609	0.630201574	0.306554765
YER157W	COG3	0	0.096031412	0.206141954	0.159883657	0.136517529	0.113471574	0.166479987	0.287058878	0	0.135332986	0.059300123	-0.120740468	-0.15880168	-0.166857684	-0.385901903	-0.362794756	0	-0.117579101	0.450453509	0.237632212	0.320316789	0.31772452	0.194601913	0.306605844	0	0.010877689	0.103681073	-0.008839662	-0.169987356	-0.205240554	-0.119007974	-0.374268589
YPR105C	COG4	0	0.264865457	0.223732318	-0.082902688	-0.643254934	-0.119771518	0.164347379	0.1472175	0	-0.255750384	-0.246644452	-0.236848452	-0.353775989	-0.426318843	-0.520937137	-0.232036783	0	-0.10245061	-0.086288863	-0.434126657	-0.379172759	-0.296249965	-0.202611263	-0.148389847	0	-0.225010159	-0.190135422	-0.191061939	-0.257905432	-0.627127026	-0.803967102	-0.625671895
YNL051W	COG5	0	-0.107744685	-0.227057596	-0.301159888	-0.237718102	-0.119526463	0.054713487	0.006848781	0	-0.578568278	-0.448519767	-0.32145189	-0.577615071	-0.545264524	-0.302332996	-0.241342728	0	-0.299475532	-0.458961091	-0.693051053	-0.593089408	-0.388196874	-0.369983752	-0.189091995	0	-0.077919025	-0.537604847	-0.901097226	-0.851394084	-1.022444615	-0.615719896	-0.791934979
YNL041C	COG6	0	-0.029617783	-0.169520277	-0.012870857	-0.225587745	-0.032389554	0.056585178	0.07938564	0	0.191584073	0.125759679	0.011321204	0.256581284	0.293051112	0.403918794	0.010539425	0	-0.174268283	0.069431981	0.020589403	0.023781136	0.171033147	0.286213561	0.129540966	0	-0.079385162	0.00133593	0.029812073	-0.033694436	-0.079595946	0.238494703	0.162001462
YGL005C	COG7	0	0.356088449	0.427775855	0.253772047	-0.042857047	0.241040238	0.175954855	0.643492927	0	0.159719229	0.131985037	-0.295431903	-0.260130496	-0.119001128	0.983456711	1.577064939	0	0.355600235	0.631104659	0.205172651	0.253129981	0.655683339	0.52228048	0.280807367	0	-0.477378724	-0.238699978	-0.421203627	-0.66599977	-0.396595071	-0.520931678	-0.520856648
YML071C	COG8	0	0.242961677	0.099004329	0.323468368	-0.235431225	0.132724836	0.176334632	0.334432242	0	0.173097786	0.415340046	0.339079066	0.716663023	0.77337199	0.802353509	0.720508633	0	0.050179779	0.248397444	0.148031532	0.210421612	0.405061608	0.233362555	0.240968641	0	0.063000564	0.215055814	-0.015318225	-0.048422163	0.13969239	0.342146475	-0.016239471
YER130C	COM2	0	1.386753836	0.455889655	0.120054963	0.057682723	0.125898634	0.105973421	0.153957292	0	-0.548708528	-0.756457363	-0.602923095	-0.765568574	-1.003242417	-0.607686005	0.420964863	0	1.000754579	0.696336416	0.25165252	0.479052919	0.461514824	0.24900606	0.247409774	0	-0.860764909	-0.667214031	-0.90884352	-0.882226185	-1.137515997	-0.705561037	-0.928443721
YDL145C	COP1	0	-0.056569696	-0.168152872	-0.094884927	0.033174396	0.013738281	0.005063102	0.154802942	0	0.038091834	-0.084933438	-0.151750055	-0.116224456	-0.082407637	-0.376826162	-0.675214558	0	-0.185489465	-0.336121854	-0.197976956	-0.1654736	-0.181589738	-0.137987644	-0.052148222	0	0.105008714	0.129632857	0.127472417	0.083566918	0.159206717	0.07040209	0.014276888
YBR003W	COQ1	0	-0.34570979	-0.597997039	-0.938636784	-0.735832589	-0.786664988	-0.5547907	-0.428438362	0	-0.06795444	-0.136355823	-0.603817647	-0.729269642	-1.222621316	-0.973409044	-0.926731301	0	-0.127624979	-0.435552052	-0.516083943	-0.664935066	-0.970571552	-0.617292359	-0.078208169	0	0.068418377	0.080793838	-0.160472313	-0.424842386	-0.361566733	-0.987776426	-0.339273998
YOL008W	COQ10	0	0.00247955	0.142733998	0.185264619	0.132798124	-0.146174587	-0.128807684	-0.028696828	0	0.07460982	0.224956982	0.333384704	0.471341675	0.635691535	0.322724396	-0.194503173	0	0.135283258	-0.07536479	-0.386986751	0.170550787	-0.005733117	-0.135036306	-0.008608242	0	0.210741397	0.350808557	0.340342048	0.964157722	0.481289883	0.719522436	0.920815095
YLR290C	COQ11	0	0.013567178	-0.34691439	-0.620103481	-0.472886865	-0.115341803	-0.039343327	0.147633701	0	0.238093368	0.473956883	0.318394067	0.479648164	0.487106502	0.161579582	-0.052344054	0	-0.178225503	-0.446056807	-0.764218617	-0.561642458	-0.493161483	-0.392595244	0.008441794	0	0.044218992	0.046552011	0.052968757	0.132119354	0.097753224	0.391697858	-0.240423579
YNR041C	COQ2	0	-0.845064214	-0.820183186	-0.659140918	-0.380963026	-0.648853319	-0.495178011	-0.439848144	0	0.03246324	-0.816505867	-1.679689965	-2.578141959	-2.933374266	-2.21679962	-1.539170593	0	0.056485334	0.05702577	0.100316966	0.150810436	-0.163482337	-0.041545341	0.080075076	0	0.012799242	-0.153726566	-0.821394344	-1.319518821	-2.01735702	-2.051707821	-2.406314341
YOL096C	COQ3	0	-0.072777696	-0.649530113	-0.882426735	-0.722461698	-0.902384452	-0.801924452	-0.137826433	0	-0.044716379	-0.081750163	-0.423645237	-0.629830983	-0.815438725	-0.95614776	-1.215066494	0	-0.11314402	-0.350627803	-0.495402903	-0.508952632	-0.673167109	-0.470268544	0.044484437	0	0.030704819	0.154717031	0.218474581	0.032774983	0.030153804	-0.71937562	-0.089240148
YDR204W	COQ4	0	0.051912437	-0.160286303	-0.973890134	-0.47830743	-0.313941963	-0.612032152	-0.221269343	0	0.288792482	0.374489942	0.764180855	0.754622682	1.090870631	1.34314014	1.088348851	0	0.009575847	-0.091060703	-0.610678872	-0.366567638	-0.457324005	-0.307137474	-0.170132672	0	0.235486206	0.117426601	0.243389352	0.679105737	0.844631142	1.101550024	1.160439002
YML110C	COQ5	0	0.00011997	-0.140165416	-0.677488147	-0.909377928	-0.841775089	-0.670806058	-0.266036894	0	0.19001184	0.437823295	0.709763339	0.874038915	1.223270047	1.263865739	0.950452127	0	-0.085313986	-0.046596619	-0.358979153	-0.58764293	-0.862948195	-0.635651109	-0.065429134	0	0.197106237	0.40729795	0.587008945	0.712631196	0.971001837	1.322795793	1.351307464
YGR255C	COQ6	0	0.132097034	-0.018739408	-0.725729033	-0.660169053	-0.724014322	-0.478880374	-0.095444839	0	-0.037385466	-0.256060918	-0.289192862	-0.307068791	-0.873985626	-0.935421547	-0.692445369	0	0.019798189	-0.18093978	-0.719119224	-0.836761248	-1.201045637	-0.802035836	-0.024927456	0	-0.134771552	-0.21143539	-0.224953663	-0.228460859	-0.269585788	-0.711598221	-0.59486543
YGL119W	COQ8	0	0.015552163	0.329433396	0.14045417	-0.155101915	-0.007790546	-0.449280245	-0.360894307	0	0.171808156	0.323493804	0.338095433	0.499259978	0.332708935	-0.225303089	0.225229788	0	0.245180303	0.422763065	0.373427552	0.093768938	-0.040522295	-0.126012813	0.210123548	0	-0.248642636	-0.072802976	-0.011440828	0.145292742	0.163914792	0.244069124	0.310657303
YLR201C	COQ9	0	0.107098949	-0.254453471	-0.888946639	-1.006687216	-0.798623144	-0.805694852	-0.480614963	0	0.193095605	0.32766455	0.553509519	0.659557764	0.985712621	1.078066856	0.58109484	0	-0.091209746	-0.514958467	-0.797381938	-1.22713795	-1.455008184	-1.089328935	-0.54250857	0	0.213475327	0.307417475	0.377252103	0.49928992	0.708663679	0.864496575	0.880126611
YBL045C	COR1	0	0.005200136	-0.159026556	-0.784435275	-1.066362301	-0.894255365	-0.608683538	-0.735586707	0	-0.026389648	0.119453536	0.260207464	0.344076032	0.588666648	0.610925177	0.142320104	0	-0.101976033	-0.35581823	-0.685156964	-1.102087814	-1.239276072	-0.849261331	-0.745432534	0	0.183249585	0.169264874	0.261798757	0.310281824	0.59597805	0.853905894	0.937605088
YNL336W	COS1	0	-0.187625878	-0.195365399	-0.483867851	-0.214391818	0.04606374	-0.154331964	-0.132814876	0	0.342047901	0.492983734	0.794507271	0.802565854	1.083003148	0.806015691	0.609230428	0	0.156922272	0.134293163	0.1141132	0.177740216	0.268278708	0.278969494	0.339256265	0	0.521428604	0.726266088	0.789693763	1.061283807	1.135905612	1.081265487	1.170303663
YNR075W	COS10	0	0.162854528	0	0	0	0	0	0	0	0	0	0	0	0	0	0	0	0	0	0	0	0	0	0	0	0	0	0	0	0	0	0
YBR203W	COS111	0	0	0	0	0	0	0	0	0	0	0	0	0	0	0	0	0	0	0	0	0	0	0	0	0	0	0	0	0	0	0	0
YGL263W	COS12	0	0	0	0	0	0	0	0	0	0	0	0	0	0	0	0	0	0	0	0	0	0	0	0	0	0	0	0	0	0	0	0
YBR302C	COS2	0	0	0	0	0	0	0	0	0	0	0	0	0	0	0	0	0	0	0	0	0	0	0	0	0	0	0	0	0	0	0	0
YML132W	COS3	0	0	0	0	0	0	0	0	0	0	0	0	0	0	0	0	0	0	0	0	0	0	0	0	0	0	0	0	0	0	0	0
YFL062W	COS4	0	0	0	0	0	0	0	0	0	0	0	0	0	0	0	0	0	0	0	0	0	0	0	0	0	0	0	0	0	0	0	0
YJR161C	COS5	0	-0.101400606	-0.281066463	-0.198341163	-0.082064701	-0.196935824	-0.051264263	-0.225750114	0	0.182635527	-0.302679301	0.052809013	0.056190504	-0.02141895	-0.140803663	0.555603084	0	-0.07065258	-0.048969637	0.280803515	0.107608391	0.069830589	-0.141670745	-0.105676392	0	0.514993218	0.840261741	0.68871833	0.625778855	0.490412632	0.492963161	0.738004214
YGR295C	COS6	0	-0.243399416	-0.396828137	-0.697328482	-0.386631871	-0.11734623	-0.024052994	0.116910257	0	0.38261743	0.461767882	0.736122605	0.960217166	1.143164815	1.174718819	0.718225315	0	0.12978118	-0.157273839	-0.21582183	-0.091775857	0.121736785	0.125870432	0.26214047	0	0.543807514	0.801398693	0.901058599	0.93178354	1.270890157	1.302377156	1.299173188
YDL248W	COS7	0	-0.254392556	-0.795183686	-0.455302348	-0.333969074	-0.202325844	-0.119502087	-0.319457658	0	0.16024106	-0.077417182	-0.207056482	-0.218895952	-0.151452094	-0.03206864	0.457608556	0	0.341465117	0.139129867	0.263154551	0.621671658	0.137596945	0.129970888	0.355289882	0	0.067984432	0.241984578	0.320177812	0.398329872	0.398522556	0.271267554	0.613021443
YHL048W	COS8	0	-0.099575374	-0.257959784	-0.39275692	-0.099643048	-0.141067575	-0.153658814	-0.061904259	0	0.195016346	0.106006401	0.177628845	0.165847723	-0.08047212	-0.301022324	0.040601583	0	0.120795345	-0.325931927	-0.185002311	0.02436938	-0.062395468	-0.234989069	-0.130014546	0	0.227026462	0.324095291	0.21421017	0.386775009	0.305116472	0.016077165	-0.233942705
YKL219W	COS9	0	-0.19457522	-0.198836217	-0.449060131	-0.334786643	-0.283683684	-0.422105753	-0.35495017	0	-0.152768911	-0.15965511	-0.405527507	-0.71517205	-0.86938213	-1.105754083	-0.705702051	0	0.172134555	0.190491607	0.15431186	0.009272443	0.066162132	0.151653633	0.307019505	0	0.084102558	0.299966262	0.448578645	0.2637971	0.028737567	0.033090263	-0.147173755
YOR316C	COT1	0	-0.191812351	-0.165216388	-0.16471727	0.104532142	-0.042705111	-0.008194974	0.188495729	0	-0.150445246	-0.346521535	-0.777014431	-1.128844279	-1.651583035	-1.480618906	-0.914572303	0	-0.185337807	-0.403642678	-0.154322711	-0.23273989	-0.554489631	-0.274560458	-0.064308672	0	0.084661508	-0.068102568	-0.268244117	-0.480815827	-0.64037199	-0.560517041	-0.862248575
Q0045	COX1	0	0	0	0	0	0	0	0	0	0	0	0	0	0	0	0	0	0	0	0	0	0	0	0	0	0	0	0	0	0	0	0
YPL172C	COX10	0	-0.669390142	-0.410030515	-0.768300581	-0.723700177	-0.97085619	-0.557986463	-0.56641522	0	-0.788851258	-1.740877019	-2.008400832	-2.008400832	-2.008400832	-2.008400832	-1.517122364	0	-0.503853835	-0.635594701	-0.534963917	-0.935885741	-1.347858795	-0.868255976	-0.727228401	0	-0.674003477	-1.192471978	-1.817246675	-1.817246675	-1.817246675	-1.817246675	-1.817246675
YPL132W	COX11	0	-0.199538959	-0.469505818	-0.636191717	-0.873733441	-0.925891238	-0.571305839	-0.860803178	0	-0.585258938	-0.384413746	-1.623067516	-2.209116438	-2.209116438	-2.209116438	-1.307212711	0	-0.054837489	-0.500730844	-0.315553055	-0.674880864	-1.152146754	-0.946966385	-0.3167539	0	-0.31808928	-0.325135952	-0.807323422	-1.041424107	-1.21689965	-1.852882134	-1.370197811
YLR038C	COX12	0	0.008209644	-0.165366206	-0.832659495	-0.8648762	-0.516777231	-0.63034872	-0.878308582	0	0.074041258	0.421838942	0.60767246	0.571825445	0.695461812	0.584359142	0.183652669	0	0.042644015	-0.05471636	-0.498398554	-0.475442097	-0.68045168	-0.524159854	-0.718047193	0	0.210868076	0.2139984	0.351837671	0.401932063	0.413747393	0.559103954	0.744565941
YGL191W	COX13	0	0.203879368	0.035586419	-0.401012838	-0.681507957	-0.540671082	-0.330376669	-0.583167263	0	0.28398581	0.500991885	0.625367329	0.492318237	0.585431988	0.532227907	0.094028674	0	0.186660786	-0.071252556	-0.510148751	-0.56306653	-0.61832812	-0.526911361	-0.805960602	0	0.229840638	0.16563131	0.275843746	0.360415919	0.227014996	0.517746599	0.628393416
YML129C	COX14	0	-0.286004097	-0.770131639	-1.108619354	-0.694635634	-1.070320346	-0.619569174	-0.496879268	0	0.329255166	0.230503538	0.044131067	-0.335472111	-1.154864898	-1.757996947	-1.155393697	0	-0.690566395	-0.804505606	-1.336155082	-0.830585204	-1.06891664	-1.17739021	-0.720408571	0	0.256119464	0.216727223	-0.040834971	-0.333955366	-0.739214264	-1.119617305	-1.283688906
YER141W	COX15	0	-0.206369363	-0.357131466	-0.906680794	-0.818234756	-0.993202896	-0.864382982	-0.507306077	0	0.22857155	0.04289412	0.066184404	-0.292662327	-0.683733688	-1.049749817	-0.739320793	0	-0.045430689	-0.064902311	-0.307805239	-0.521484813	-0.94911213	-0.802862841	-0.26780436	0	0.208883561	0.378631793	0.39077264	0.340274557	0.138278987	-0.215329457	-0.190912173
YJL003W	COX16	0	-0.312078248	-0.659449906	-0.330108609	-1.044625471	-0.619133815	-0.229733049	-0.116119202	0	0.126162666	-0.109527553	-0.762777695	-0.97317912	-1.787809182	-0.865370107	-0.638308892	0	0.367631928	0.17119065	-0.680599524	0.344664712	0.058957089	0.286403259	0.484473686	0	-0.182664861	-0.28159197	-1.040183869	-0.599852536	-0.7652684	-1.740571801	-2.173648757
YLL009C	COX17	0	-0.320799747	-0.68723011	-1.728624895	-2.465864645	-3.9509256	-1.634246912	-1.835462809	0	-0.502659696	-0.019185244	0.509565984	-0.874937302	-1.428244531	-1.927829308	-0.942103212	0	0.006539151	0.301477485	-0.726046915	-0.659537527	-2.266487215	-1.496086226	-0.366185765	0	0.016278825	0.784614641	0.58073271	-0.078178987	-0.654692623	-0.067805475	-0.383440369
YGR062C	COX18	0	0.024385984	0.190445455	-0.194706359	-0.231425848	-0.42037281	-0.361070202	-0.421287335	0	0.140441767	0.207821054	0.430312599	0.349928147	0.069603567	-0.649699708	-0.490233802	0	0.017336089	-0.067816219	-0.185378977	-0.446755402	-0.498531169	-0.599454189	-0.252508747	0	0.105500987	0.247368228	0.224081545	0.256277304	0.326006025	0.447058508	0.530353052
YLL018C-A	COX19	0	0.682750798	0.343030495	-0.393493694	0.049272385	0.249186493	-0.53851041	-0.106727337	0	-0.054049703	0.11315933	-0.418193014	0.087700072	0.060203172	-0.070197013	-0.150328669	0	0.719679881	0.220490795	-0.313289248	0.239089941	-0.296938266	-0.218301535	0.021903569	0	-0.910202242	-0.275021576	-0.432382287	-0.06343254	-0.435885089	0.230204521	-0.295320152
Q0250	COX2	0	0	0	0	0	0	0	0	0	0	0	0	0	0	0	0	0	0	0	0	0	0	0	0	0	0	0	0	0	0	0	0
YDR231C	COX20	0	-0.187600003	-0.529107454	-1.433320062	-1.378411434	-1.110646742	-0.542402892	-0.62503408	0	0.23050588	-0.062440575	0.096309979	0.057867279	-0.182954146	-0.715181302	-0.528610657	0	-0.083928859	-0.487105606	-1.361652014	-1.308155756	-1.281198479	-0.896447976	-0.597905045	0	0.054814518	0.125547368	0.20502736	0.253821533	0.282013072	0.043443453	0.157783226
YHR116W	COX23	0	-0.110075452	-0.720981569	-1.072420021	-1.49949126	-2.00319831	-1.325616495	-0.426564295	0	0.05261781	-0.343777443	-0.581330183	-0.66921841	-0.827160296	-1.570080223	-0.922221806	0	-0.276526691	-0.565632679	-1.400372448	-1.182186128	-2.348689717	-1.813986061	-1.433469669	0	-0.428863748	-0.68554341	-0.766563634	-0.875071582	-0.935698392	-1.66406125	-0.778205185
YDR119W-A	COX26	0	-1.064222764	-2.813103296	-4.011631996	-6.37060055	-5.237287193	-4.330880545	-4.473724991	0	-0.234528456	-0.429856155	-0.131209412	-0.248732443	-0.803369484	-0.881827937	-0.772858281	0	-0.880071979	-1.849959308	-3.095847637	-3.617554419	-4.255041921	-3.960191939	-2.177864807	0	0.236754017	0.579608867	0.708317474	0.447733287	0.804383289	0.272104609	-0.256214888
Q0275	COX3	0	0	0	0	0	0	0	0	0	0	0	0	0	0	0	0	0	0	0	0	0	0	0	0	0	0	0	0	0	0	0	0
YGL187C	COX4	0	0.070416966	0.037087288	-0.642331865	-0.661041496	-0.480319359	-0.535663579	-0.501139442	0	0.142891545	0.251600467	0.303023049	0.331470308	0.335841586	-0.183069978	-0.775009031	0	0.129489402	0.465795113	0.132663761	-0.079217888	-0.149340052	-0.053754963	-0.105210517	0	0.377089428	0.957918017	0.958035836	1.020146486	1.087419626	1.088190665	1.042637753
YNL052W	COX5A	0	-0.072316421	-0.222420091	-0.721514108	-0.683854575	-0.562068635	-0.572223676	-0.757454167	0	0.159000473	0.091460627	0.136525478	-0.092973142	-0.433552038	-1.102223503	-1.338356243	0	0.048168329	-0.119065605	-0.373404266	-0.719024542	-0.758112258	-0.563229147	-0.669114392	0	0.25409482	0.348330375	0.416977006	0.342379572	0.288463761	0.02162994	-0.190841306
YIL111W	COX5B	0	-0.034632666	-0.320768362	-1.242221832	-0.947758213	-0.84683533	-0.43604381	0.122268862	0	-0.047679417	0.12641822	0.07794864	0.187997454	0.319565015	0.110262367	0.529001188	0	0.161110216	0.049184278	-0.446213883	-0.599572984	-0.461643354	-0.438035349	-0.218924525	0	-0.279782192	-0.50754224	-0.429087336	0.170228266	-0.024355885	-0.1041876	0.277620542
YHR051W	COX6	0	0.088465551	-0.016468156	-0.543783916	-0.793282858	-0.654291284	-0.522483496	-0.671550348	0	0.252361199	0.377398502	0.514723061	0.57211381	0.572538793	0.441100844	-0.025620356	0	0.076103021	0.145924583	-0.174708964	-0.286373112	-0.469554182	-0.444773808	-0.558638645	0	0.237095587	0.557633898	0.651339088	0.639751714	0.719356225	0.698330124	0.751890753
YMR256C	COX7	0	0.306987678	0.344440494	-0.266667172	-0.53709852	-0.739156859	-0.25348179	-0.293616199	0	0.060044017	0.316279852	0.349719158	0.315541155	0.322448883	0.203871693	-0.304442327	0	-0.062679135	0.224924462	-0.150191677	-0.247899411	-0.603647164	-0.238242597	-0.485799778	0	0.062319691	0.298012465	0.275899564	0.430679354	0.219785943	0.337171449	0.12956782
YLR395C	COX8	0	0.196267046	0.302520905	-0.233853832	-0.411741409	-0.619112641	-0.31544669	-0.536947963	0	0.069246754	0.260613729	0.442708382	0.674583098	0.970417238	1.02825551	0.122415069	0	0.243405862	0.873509461	0.518132484	0.175293874	-0.096795066	0.155225855	0.066874341	0	0.219514905	0.929471005	1.173691869	1.326020898	1.360062877	1.549277072	1.681284619
YDL067C	COX9	0	0.22326063	0.106559442	-0.490361694	-0.52066723	-0.472330519	-0.292655075	-0.521225049	0	0.496145326	0.378375429	0.784387257	0.856205762	0.661716007	0.063652076	-0.485630711	0	0.206172683	-0.042906518	-0.459762405	-0.749467059	-0.781856134	-0.5307243	-0.574538417	0	0.332461194	0.436789794	0.55667199	0.675416031	0.699710012	0.578639134	0.386480738
YKL179C	COY1	0	0.015690219	-0.304984998	-0.057477985	-0.446712147	-0.629786298	-0.084648186	-0.075884377	0	-0.0824495	-0.477395985	-0.685913245	-0.685913245	-0.685913245	-0.531083797	-0.188387737	0	0.099686979	-0.01560781	-0.62805047	-0.131142102	-0.024082482	-0.021578691	0.00449849	0	-0.316965762	-0.326141688	-0.750074775	-0.750074775	-0.750074775	-0.750074775	-0.750074775
YOR303W	CPA1	0	0.577725913	1.414383388	1.22288078	0.880229212	0.849695577	0.971777726	0.852717767	0	-0.12302215	-0.089046341	-0.059742006	0.013755399	-0.028891303	-0.275280106	-0.552214141	0	0.716894216	1.153063456	1.212227681	0.724676901	0.586490821	0.684269581	0.316990485	0	0.211537859	0.100287673	0.242767686	0.260563269	0.356914586	0.398293614	0.364393885
YJR109C	CPA2	0	0.374541093	1.112814993	0.887976292	0.217872184	0.631354978	1.031712745	0.59218543	0	-0.12265521	-0.187609114	-0.423254122	-0.540909944	-0.831558898	-1.033560414	-0.662598419	0	0.705610006	1.142270458	1.161464079	0.358143765	0.603540153	0.747506902	0.172730194	0	0.023770023	0.055230883	-0.153970103	-0.228076906	-0.371796224	-0.555706385	-0.714500612
YGR247W	CPD1	0	-0.469256359	-0.244203823	-0.724607665	-0.644405263	-0.787685454	-0.524753482	-0.244385997	0	0.077171554	0.253113887	0.512555974	0.388860395	0.314811378	0.210708998	0.354662548	0	-0.198699154	-0.070248042	0.040160543	-0.180436239	-0.594749922	-0.469215053	-0.206976131	0	0.48874482	0.577094835	0.807564732	0.474545779	0.493483293	0.621433253	0.906087722
YDR155C	CPR1	0	-0.121347035	-0.08798314	-0.728914667	-0.999975506	-1.230696278	-0.617903804	-0.116314769	0	0.572934241	0.742692622	1.15145298	1.282293878	1.462018957	1.255489298	0.473914724	0	0.296283545	0.231528327	-0.028189839	-0.495278454	-0.830003536	-0.289515394	0.311584446	0	0.532320458	0.819747322	1.092430772	1.154419341	1.401659697	1.577417469	1.538139258
YHR057C	CPR2	0	-0.068108479	-0.219825924	-0.648310143	-0.725612742	-0.558410518	-0.457916459	-0.323040412	0	0.143615102	0.380897693	0.508043467	0.511962003	0.432986204	0.093808839	-0.127959002	0	0.04461243	0.230330658	0.022273788	-0.259876897	-0.439999796	-0.155122463	0.142240823	0	0.057374714	0.319920415	0.426596461	0.655474982	0.593340444	0.445189943	0.470904427
YML078W	CPR3	0	0.026534666	0.054256317	-0.133419553	-0.337946531	-0.603971071	-0.696547173	-0.52013577	0	0.312032229	0.533164293	0.864824712	1.075202778	1.550042433	1.9237226	1.431943713	0	0.178310107	0.360996249	0.093904232	0.05308055	-0.482085662	-0.58665951	-0.249510887	0	0.443015464	0.755194199	0.964245138	1.176166324	1.394810121	1.795908133	1.898473944
YCR069W	CPR4	0	-0.251355459	-0.502328829	-0.875209391	-0.629135446	-0.311245275	-0.364498942	0.001209671	0	0.11432582	-0.137264971	-0.07377599	-0.124619696	-0.368231108	-0.656944639	-0.653268729	0	-0.233063934	-0.408214688	-0.691724143	-0.498216737	-0.374841884	-0.285257295	0.095790542	0	0.019392759	0.086412601	0.113847323	0.241434842	0.300641395	0.084124459	-0.139015118
YDR304C	CPR5	0	-0.11782879	0.024369521	-0.179709193	-0.06980202	0.072300396	-0.107225681	0.03208363	0	0.450079255	0.634429661	0.995182634	1.215918625	1.637220576	1.876969382	1.322179268	0	0.130914438	0.012678061	0.098856459	-0.081348461	0.041270592	0.115863066	0.172587365	0	0.418749166	0.573261372	0.792534873	0.842327511	1.205125714	1.342569259	1.402629184
YLR216C	CPR6	0	0.239997781	0.099522861	-0.063331255	-0.254679497	-0.741953475	-0.350652967	0.221064005	0	0.385904721	0.626427245	0.734794888	0.868945811	1.024561156	1.1222397	0.508154236	0	0.155933165	0.229651467	0.134530147	-0.057898721	-0.6114712	-0.142978614	0.437500864	0	0.248850547	0.490245613	0.528158113	0.572752672	0.713968894	0.780837509	0.806061584
YJR032W	CPR7	0	0.151862166	0.803229985	0.80685494	0.569121234	0.668769319	0.725574252	0.374675972	0	0.154265369	0.205437161	-0.056263368	0.30024526	-0.111534641	-0.703439667	-1.139345825	0	-0.051193169	0.312928646	0.240899991	0.648905006	0.471433064	0.475646451	0.192291977	0	0.30235612	0.298115333	0.255367806	0.383988508	0.293111046	-0.029980165	-0.101739623
YNR028W	CPR8	0	0.043883312	-0.047605031	-0.031643218	0.104900236	0.020991062	0.085769418	0.314849287	0	0.110498924	0.103103486	0.062062781	-0.009671894	-0.196463453	-0.587078683	-0.736881759	0	0.003725547	-0.117011104	0.056876901	-0.040804997	-0.072726498	-0.022800697	0.207271562	0	0.298456778	0.279277222	0.201573336	0.247260362	0.326117053	0.052457695	0.009631554
YJL172W	CPS1	0	0.206198366	0.22829139	-0.265733428	-0.456814319	-0.285153837	0.301047097	1.092562531	0	0.159257844	0.295365785	0.366747898	0.610723585	0.772750214	0.743804834	0.23656923	0	0.872470488	0.677776439	0.469291297	-0.02074844	-0.082654917	0.478544425	0.904553864	0	0.379194143	0.445335638	0.57292973	0.625824253	0.868923144	0.988286618	0.893581932
YNL130C	CPT1	0	-0.285945795	-0.2746658	-0.496785164	-0.089578608	0.028435693	-0.002613072	-0.027677927	0	0.414382131	0.507866663	0.533517729	0.44964874	0.3536596	-0.160541881	-0.386236145	0	0.064219555	-0.221512833	-0.193433627	-0.147896883	-0.027456849	-0.021204487	0.214807508	0	0.388854582	0.356178023	0.301267592	0.386128866	0.480454055	0.231099011	0.097340699
YOR100C	CRC1	0	-0.00665553	-0.67933463	-0.69671498	-0.69671498	-0.69671498	-0.69671498	-0.69671498	0	0.063619818	0.46356724	0.385218157	0.156676106	0.486246077	0.099060124	0.248528405	0	-0.293173417	-0.764881142	-0.764881142	-0.764881142	-0.764881142	-0.764881142	-0.764881142	0	0.247398915	0.494492256	0.556472573	0.745316997	0.653301707	0.846195096	0.945533466
YDL142C	CRD1	0	-0.141116134	-0.492216925	-0.431519746	-0.182209765	-0.167161159	-0.134792205	-0.00740883	0	-0.390903216	-0.243713685	-0.004036629	0.024844915	-0.203019889	-0.224621224	-0.245206655	0	-0.036947774	-0.027535344	-0.11941505	-0.040386839	-0.148954014	-0.122050018	0.195091	0	0.096539025	0.470135626	0.343561913	0.499212748	0.515384537	0.677428535	0.310587609
YDR223W	CRF1	0	-0.001211355	0.051830452	0.104533761	0.235434326	0.06009481	-0.001211355	-0.001211355	0	0	0	0	0	0.185600177	0.058233361	0.444508054	0	0.181077101	0	0	0	0	0	0	0	0	0	0	0	0	0	0.3880352
YHR209W	CRG1	0	-0.169096395	-0.399184023	-0.308130673	0.095711507	-0.26768524	-0.425715646	-0.069667588	0	0.02120783	0.142911689	0.156445504	0.517602319	0.571714031	0.824681415	0.976495558	0	-0.232033518	-0.055321291	-0.466271195	0.256425959	0.051432309	0.100987848	-0.076292342	0	0.402560532	0.204721915	0.414293231	0.313560443	0.503840655	0.37530846	0.729577451
YGR189C	CRH1	0	0.345823074	0.768189404	0.767352696	0.427375283	0.169477711	0.193980421	0.202271779	0	0.018347447	0.034996265	0.03681501	0.115042577	-0.092898528	-0.294414387	-0.205388522	0	0.527983243	0.604263035	0.769589506	0.380866419	0.285742183	0.300055476	0.067295334	0	0.227581774	0.222336987	0.309403927	0.293510234	0.394704443	0.303266623	0.120437856
YGR218W	CRM1	0	-0.014369558	0.089591126	0.050531322	0.042441809	0.090724835	0.097409989	0.09469286	0	-0.093463162	-0.191466604	-0.311702429	-0.556079397	-0.668650289	-0.762009677	-0.554124094	0	-0.016326899	0.068830695	0.178632449	0.108050268	0.163711346	0.122395105	0.225024655	0	0.213023297	0.224557076	0.001486312	-0.043932241	-0.113664252	-0.466577369	-0.302865633
YLR429W	CRN1	0	-0.114566794	-0.107295362	-0.16444522	-0.103401689	-0.232887473	-0.06436396	-0.082901305	0	0.187961837	0.193212937	0.301801409	0.371865187	0.577619425	0.597103011	0.16385389	0	-0.010318408	-0.038712025	-0.115565297	-0.13828805	-0.095654277	0.031845584	0.092108284	0	0.13691551	0.151550767	0.206918555	0.20969895	0.309160711	0.598327181	0.614042909
YHR146W	CRP1	0	0.335271296	0.582328671	0.49247	0.201519667	0.151866455	-0.273355053	-0.325724618	0	0.452683529	0.409097368	0.610927066	0.674751033	0.735653665	0.833994726	0.86205684	0	0.392684838	0.548615432	0.564205735	0.50862525	0.508503422	0.147637998	-0.1082217	0	0.261969133	0.308866883	0.401758788	0.373376549	0.346464576	0.223554137	0.090593582
YLR213C	CRR1	0	0	0	0	0	0	0	0	0	0	0	0	0	0	0.225484716	0.062812492	0	0	0	0	0	0	0	0	0	0	0	0	0	0	0	0
YOL063C	CRT10	0	-0.050553014	-0.104245863	-0.152239081	-0.162292274	-0.129862821	-0.124135973	-0.145473387	0	-0.290583936	-0.322925041	-0.367772067	-0.246556937	-0.375589618	-0.242664741	0.037087466	0	-0.006631378	-0.079541153	-0.080634838	-0.092923668	0.009939836	0.048168231	0.236967965	0	-0.135330867	-0.024266193	-0.319242732	-0.006374924	-0.358543729	-0.443649858	0.078458291
YNL027W	CRZ1	0	-0.069505956	-0.117485442	0.073343443	0.092932321	0.102513805	-0.069168519	-0.083944817	0	-0.488376169	-0.533384976	-0.94217291	-0.94217291	-0.94217291	-0.94217291	-0.519294071	0	0.155536305	-0.483023774	-0.308606941	-0.246416292	-0.11394929	-0.078282797	0.092222779	0	-0.573753007	-0.909147721	-1.010457135	-1.041908796	-1.041908796	-1.041908796	-1.041908796
YLR241W	CSC1	0	-0.154061182	-0.540395883	-0.585603484	-0.373008264	-0.283585509	-0.431485787	-0.066711606	0	0.131945646	-0.02667599	0.01093379	-0.07914038	-0.130401215	-0.502203843	-0.311846234	0	-0.085725747	-0.24097991	-0.278320238	-0.048317903	-0.281835869	-0.331165898	-0.036398666	0	0.18121365	0.091227097	0.175805183	0.303594844	0.146507716	-0.013946904	-0.242042596
YGL238W	CSE1	0	-0.096503583	0.117122368	0.266460654	0.186777738	0.092191256	-0.034211086	0.141933216	0	-0.188929787	-0.167127997	-0.387914145	-0.490464341	-0.481216153	-0.297833318	-0.30604954	0	-0.106125355	0.007551587	0.137138045	-0.007202495	0.126900752	-0.132576391	0.0969492	0	-0.181343629	-0.192653311	-0.276191642	-0.405428254	-0.564907955	-0.738875057	-0.519650811
YNR010W	CSE2	0	0.681875761	0.949137404	0.655375163	0.158316669	0.617753187	-0.006288305	0.013501567	0	0.141494832	0.507378105	0.96158423	0.351443956	1.279608961	1.186534376	1.552468615	0	1.05013516	0.959696022	0.435800742	0.671781254	0.458735558	0.421761975	0.059507515	0	0.349295222	0.377111442	0.43975203	0.658491179	0.805062592	0.934433282	0.401337092
YKL049C	CSE4	0	0.893965218	0.987522632	1.080436666	0.151002616	0.329807285	0.246199919	0.571829618	0	0.221800546	0.710744048	0.802127265	1.107392795	1.353789946	1.747558247	1.305798946	0	0.361485338	0.585760093	0.283360738	0.540646185	0.566119788	0.183515816	-0.119395645	0	0.364533508	0.044787598	0.109272737	0.284597472	0.472217546	1.054481106	0.855331407
YLR087C	CSF1	0	0	0	0	0	0	0	0	0	0	0	0	0	0	0	0	0	0	0	0	0	0	0	0	0	0	0	0	0	0	0	0
YBR036C	CSG2	0	-0.443090089	-0.611100444	-0.762249677	-0.395536863	-0.373220901	-0.352375727	-0.256814069	0	0.200065682	0.104289656	0.081349607	-0.057907343	-0.40539052	-0.851217414	-0.383975389	0	0.070692107	-0.187291312	-0.308480258	-0.240399539	-0.247496558	-0.068967957	0.177077135	0	0.332083486	0.344328329	0.311236283	0.286261335	0.337938892	0.158746165	-0.264904968
YBR161W	CSH1	0	0.241627429	0.536244119	0.001933731	-0.099596843	0.061650979	0.24582432	0.167965313	0	-0.388467414	-0.530854334	-1.098073696	-1.350601193	-1.024580208	-1.060972296	-0.234904875	0	0.187919958	8.10435E-05	-0.150816086	-0.203393626	-0.154349062	0.193141398	0.310963686	0	-0.593318448	-0.238038251	-0.847172488	-0.778699706	-1.12289108	-0.985251505	-1.481366114
YMR025W	CSI1	0	0	0	0	0	0	0	0	0	0	0.079524891	0	0	0	0	0	0	-0.003918803	-0.003918803	-0.003918803	-0.003918803	-0.003918803	-0.003918803	-0.003918803	0	0	0.193532063	0.04383442	0	0	0.027989129	0
YOL007C	CSI2	0	0.419012308	0.562236725	0.446596879	0.097754814	-0.341878376	0.265505003	0.139835761	0	-0.205272405	-0.464783918	-0.887218922	-0.896694719	-0.949088678	-0.959777585	-0.746487784	0	0.01575797	0.069445314	-0.041178384	-0.411789494	-0.416147762	-0.086580536	-0.175520323	0	-0.254887409	-0.48653934	-0.758669736	-0.657207636	-0.650717325	-1.241400878	-1.173054369
YNL232W	CSL4	0	0.338729814	0.863268991	0.872717046	0.682431767	0.536433341	0.30754655	0.097495332	0	0.174127964	0.285816491	0.525787664	0.808654562	1.110828958	1.29840463	0.925910445	0	0.188152543	0.645349401	0.449106948	0.460870922	0.398285444	0.45480249	0.104626679	0	0.007189519	0.210886252	0.276232109	0.39561986	0.529997846	0.715568447	0.838756578
YCR086W	CSM1	0	-0.116259371	0.201470069	0.188071908	0.250683311	0.011103206	-0.066881619	-0.26175671	0	0.158788003	0.365791333	0.576446534	0.788063621	1.041978331	1.00363289	0.22503413	0	-0.183170797	-0.234977992	-0.153936111	-0.124848756	-0.266701198	-0.274987062	-0.127985266	0	0.071598461	0.190074782	0.313192732	0.353701467	0.251694545	0.768689884	0.535806753
YIL132C	CSM2	0	0.326055921	0.79259066	0.842104757	0.671121157	0.369621705	0.613562958	0.383915955	0	0.268225578	0.170441628	-0.037014469	0.449625567	0.490012849	0.760008917	-0.186066579	0	0.024203341	0.122061353	0.45472885	0.361212884	0.167995295	0.118585223	0.090480362	0	-0.349579024	6.88493E-05	-0.368209656	-0.09399154	0.203409049	-0.745288971	-0.567894151
YMR048W	CSM3	0	-0.189966094	-0.206908897	-0.147198901	-0.509632244	-0.339846407	-0.063022538	-0.135965894	0	0.354393519	0.034877349	0.415385911	0.139285197	0.068942289	0.07316205	-0.495916191	0	0.034079428	-0.273478335	-0.289997913	-0.485007743	-0.366346156	-0.349596774	-0.300679377	0	-0.031183711	-0.151830075	-0.126792531	-0.02241924	-0.147373768	-0.180408249	-0.329014061
YPL200W	CSM4	0	0	0	0	0	0	0	0	0	0.338985231	-0.076522405	0.184258915	0.158082262	0.107782733	-0.209914954	-0.180469136	0	0	0	0	0	0	0	0	0	-0.328486879	-0.745564349	-0.745564349	-0.158986934	-0.376561389	-0.745564349	0.769769645
YDR179C	CSN9	0	0.137529754	0.997762088	0.524324501	0	0	0.043988359	0.33725438	0	-0.165442484	0.280919628	0.596021519	0.322465704	0.803459268	0.574068662	0.932646884	0	0.402864039	0.742997858	0.64751714	0.534818619	0.653949672	0.28949219	0	0	0.331281001	0.734932848	0.391459795	0.5922537	0	0	0
YLR380W	CSR1	0	0.387967162	0.58049516	0.876882135	0.614365023	0.498789382	0.431643902	0.587228855	0	-0.195255715	-0.270045838	-0.132836501	0.04997578	0.115549757	0.259189385	-0.4404363	0	-0.089043324	-0.070856874	0.192097269	0.000312568	-0.174207487	0.11881299	-0.020236368	0	0.060945197	-0.307647556	-0.165181534	-0.156374808	0.146939644	-0.058261951	0.136409665
YPR030W	CSR2	0	-1.415850589	-1.415850589	-1.415850589	-1.415850589	-1.415850589	-1.415850589	-1.415850589	0	-1.012439614	-1.801123954	-2.069476814	-1.803031066	-1.412303452	-0.811336105	-0.275880606	0	-1.335351763	-1.335351763	-1.335351763	-1.335351763	-1.335351763	-1.335351763	-1.335351763	0	-1.068755046	-1.211822942	-1.585047988	-1.58363199	-1.525814821	-1.602520075	-0.964098911
YIL169C	CSS1	0	0.198651964	-0.417308683	-0.174169602	0.283924623	-0.072849459	0.018883277	-0.088056645	0	0.00336829	-0.12930678	0.11433404	0.312978323	0.623349063	1.227143802	1.581840368	0	-0.205335045	-0.280859785	0.104695534	0.196100226	0.043539184	-0.033335477	-0.102991896	0	-0.156357782	0.076560795	-0.091930154	0.072787113	0.193143379	0.55984298	0.70547851
YFR020W	CSS2	0	-0.64027218	-0.558124769	-0.651334914	-0.676588236	-0.34401263	-0.632155668	-0.411988319	0	-0.743059475	-0.68559472	-0.77688468	-0.772840971	-0.634671137	-0.445604094	0.008072073	0	0.28311325	0.27587742	-0.150023846	-0.105805293	-0.043633464	-0.212214881	0.227521135	0	-0.489829664	-0.113447081	-0.244622124	-0.061923608	-0.505340957	-0.862290059	0.101587138
YOL159C	CSS3	0	-0.122393685	0.254974854	-0.202842162	0.180190983	0.532931564	-0.0526707	0.415299231	0	0.081053135	0.176665522	-0.278628057	0.329305871	0.010944914	-0.136496094	0.528592083	0	-0.227076387	-0.284259068	-0.213391413	0.032314821	-0.044030462	-0.137711512	0.158588286	0	0.07972812	0.661798675	0.472579205	0.515826221	0.491573124	0.449877876	0.452170456
YBR042C	CST26	0	0.127304601	0.403688431	0.189514251	0.131522896	0.175914104	0.163496923	0.10418548	0	-0.219670922	-0.262728721	-0.660384966	-0.830260139	-1.167334464	-1.089456635	-0.579622344	0	0.184545454	0.529889495	0.644675731	0.268591295	0.481403417	0.466768117	0.350249079	0	-0.18326151	-0.151674938	-0.075188799	-0.275282566	-0.582919057	-0.645771503	-0.892806606
YIL036W	CST6	0	-0.404301858	-0.872066298	-0.577460245	-0.439952482	-0.66803271	-0.143156452	0.167416714	0	-0.296452525	-0.556213412	-0.583254008	-0.427017797	-0.724484828	-0.519757075	-0.548541196	0	-0.589172208	-1.258053424	-0.940516658	-0.571665894	-0.779815292	-0.638467106	-0.348050619	0	-0.251894133	-0.704169054	-0.718180952	-0.675186366	-0.860516671	-0.331621075	-0.895454087
YLR394W	CST9	0	-0.204240565	-0.357784964	-0.437573571	-0.330120927	-0.395275935	-0.70889365	-0.678329433	0	-0.268400524	-0.534226337	-0.790301534	-0.598236793	-0.772923503	-1.161581113	-0.832589112	0	-0.347414841	-0.536922147	-0.664514359	-0.999193604	-0.954030841	-0.728649539	-0.771055343	0	-0.031785483	-0.369286797	-0.537024682	-0.384722968	-0.481484347	-0.373390761	-0.306459527
YDR256C	CTA1	0	-0.615484001	-0.346424242	-0.326926325	0.147080829	-0.001885525	-0.007118043	-0.078965284	0	-0.139947573	-0.368708342	-0.13044745	-0.32056037	-0.340165033	-0.259151425	0.261461634	0	-0.236081383	-0.222465052	-0.318693466	-0.28193912	-0.277639925	-0.154110599	-0.318556036	0	0.105487619	-0.13458945	-0.036917482	-0.095225731	0.00531612	-0.260791536	0.029822727
YMR094W	CTF13	0	0	0	0	0	0	0	0	0	0	0	0	0	0	0	0	0	0	0	0	0	0	0	0	0	0	0	0	0	0	0	0
YMR078C	CTF18	0	0.186986519	0.164825094	0.172936607	0.149518137	0.057067767	0.253579285	-0.029284912	0	-0.151624284	-0.199723439	-0.090965474	0.103134693	0.175876638	-0.106866832	0.212964952	0	-0.210577009	-0.058086089	0.035876711	-0.112084424	-0.174122751	-0.01198417	-0.077043773	0	0.04921536	0.026156246	0.011950454	-0.166429215	-0.107242134	-0.317780575	-0.259926772
YPL018W	CTF19	0	0.029069436	-0.625900846	-0.764893988	-0.152748323	-0.066841519	-0.043400592	-0.217763089	0	0.132381565	-0.17367696	-0.29141913	0.006527331	-0.023705443	0.298246194	0.431607656	0	0.157639921	-0.299363723	-0.372373722	-0.141030355	-0.262390711	-0.369438204	-0.128227625	0	0.589367859	0.437770904	0.24522923	0.523742691	0.355436477	0.145083071	0.770671301
YLR381W	CTF3	0	-0.217438271	0.01430605	-0.163431848	-0.274312388	-0.363885659	-0.237284433	-0.049843404	0	0.027472978	0.05868726	-0.265040871	-0.285324034	-0.016015615	-0.336540343	0.182271946	0	0.028780622	-0.078805642	0.040533342	-0.145949034	-0.236762269	-0.121378664	-0.108494093	0	-0.126341406	0.039652615	-0.240169167	-0.162937073	-0.138278772	-0.077467137	-0.28430777
YPR135W	CTF4	0	0.133011893	0.025899082	-0.037643732	0.039802964	-0.064858857	0.171934207	-0.153905163	0	0.052705338	0.105920677	0.127997764	0.146295383	0.424520127	0.165181499	0.010325516	0	-0.130333494	-0.042282145	-0.020907161	-0.135784442	-0.132432715	0.080705243	-2.70885E-05	0	-0.15505048	-0.12328251	-0.022369243	-0.01472017	-0.058909231	-0.221446169	-0.072565247
YHR191C	CTF8	0	0.430565484	0.057935449	0.0999325	0.286570305	0.024310364	-0.024020977	0.149092973	0	0.142643601	0.321767711	0.421014879	0.287917451	0.037579821	0.442730692	0.286210456	0	0.252339813	0.132279473	-0.576328249	0.127104246	0.147161378	0.122461055	-0.147640486	0	0.424218929	-0.015338864	0.261148634	0.181071137	-0.127321502	0.459099836	0.240966938
YDR151C	CTH1	0	0.267744028	0.215932109	0.331130284	0.267646035	0.021171934	0.076984197	0.440217652	0	-0.228316708	-0.77118446	-1.3140658	-1.119863442	-1.330424779	-0.856250757	-0.311414537	0	-0.127977767	-0.234189031	-0.145918762	-0.042768321	-0.131026654	-0.346770233	-0.103031614	0	-0.167811288	-0.353383875	-0.690825821	-0.570978598	-0.98936019	-1.134117099	-1.290981777
YPL181W	CTI6	0	0.126510916	-0.062294749	-0.229293377	-0.438897629	-0.279246997	-0.309036621	-0.290412011	0	-0.0764331	-0.03840429	-0.086885482	-0.182465697	-0.237235975	-0.447505835	-0.687212883	0	0.016285746	-0.167451246	-0.599595855	-0.446744199	-0.481690998	-0.406221267	-0.520021465	0	-0.211675065	-0.23147995	-0.397269497	-0.25790728	-0.27479439	-0.141231277	-0.452256835
YKL139W	CTK1	0	0.271657218	0.705537592	0.328052011	0.430571543	0.538492214	0.402902173	0.283915703	0	-0.505565779	-0.505565779	-0.505565779	-0.505565779	-0.505565779	-0.505565779	0.455894566	0	-0.37392506	0.016271302	-0.337077628	-0.145106062	-0.095770242	0.021517136	-0.149365322	0	-0.161376171	-0.457110949	-0.457110949	-0.457110949	-0.457110949	-0.457110949	-0.457110949
YJL006C	CTK2	0	0.589666547	0.77700763	0.928488318	0.8277384	0.541223658	0.414534189	0.473614483	0	0.123387514	0.205396247	-0.030431817	-0.290348112	-0.39708238	-0.602967081	-0.367224396	0	0.005467532	0.301634923	0.225008261	0.364585575	0.314630579	0.067022374	0.030556585	0	0.069548814	-0.003251274	0.049811528	-0.273913703	-0.766730839	-0.707541716	-0.224443068
YML112W	CTK3	0	0.25788349	0.603819975	0.757283753	0.498555087	0.368395534	0.170001828	0.377936828	0	0.285941487	0.187167956	0.102626051	0.319839194	0.505202371	0.41134974	0.126986271	0	0.052210803	0.056801029	0.403875783	0.025806717	0.044415994	-0.137613305	-0.120363508	0	0.420219313	-0.294274055	-0.003298508	0.087519843	0.127450785	0.273032638	0.429603007
YMR180C	CTL1	0	-0.181386133	-0.254457871	-0.332791731	-0.308294261	-0.090270181	-0.317372928	-0.347735514	0	-0.396116637	-0.125719312	0.241333028	0.219492676	0.455833617	0.726511613	0.460872041	0	-0.408836301	-0.483134884	-0.526691356	0.101846035	0.042313518	0.137155343	-0.034858824	0	-0.028884567	0.007220887	0.235023311	-0.0912185	0.029999505	0.318941292	0.463578187
YHR109W	CTM1	0	-0.525856155	-0.529631073	-0.253861149	-0.529631073	-0.465962472	-0.084699024	-0.529631073	0	-0.583780668	-0.687687811	-0.687687811	-0.687687811	-0.687687811	-0.687687811	-0.687687811	0	-0.280368912	-0.369931313	-0.221753505	-0.318350321	-0.572632205	-0.600564734	-0.427898012	0	-0.183747125	-0.477812007	-0.477812007	-0.477812007	-0.477812007	-0.477812007	-0.477812007
YCR015C	CTO1	0	0.301297832	0.103690232	0.013130483	-0.076381227	0.339388254	0.093659185	0.273018023	0	0	0.133800229	0.32913508	0.523511774	0.751729355	1.177107743	0.749928944	0	0.678549719	0.646135001	0	0	0	0.121519427	0.037508738	0	-0.180593297	-0.143485034	-0.355332066	-0.355332066	-0.126913538	0.361448169	0.432952724
YBR291C	CTP1	0	-0.006359369	0.213517336	0.558801455	0.732012435	0.79300834	0.352571172	0.231946282	0	0.259268566	0.393322854	0.715935302	0.870582572	1.116657104	0.628522615	-0.27217566	0	-0.172719418	0.116161503	0.685749917	0.687122933	0.754505079	0.670427492	0.453494907	0	0.467279567	0.686295772	0.907703793	1.015920165	1.243678838	1.362538054	1.242291133
YPR124W	CTR1	0	0.173017656	0.570157728	0.134184035	-0.326270877	0.050039776	-0.278320181	-0.37875905	0	-0.456119718	-0.638222744	-1.006368199	-1.115893324	-1.315916171	-1.320496549	-0.845938838	0	0.459635862	0.156737638	-0.063665638	-0.105220889	-0.373436475	0.039799719	0.138801976	0	-0.431058098	-0.642714052	-0.665904072	-0.842738769	-1.016337799	-1.235104874	-0.938574197
YHR175W	CTR2	0	-0.213272343	-0.27988795	-0.971484119	-0.832754372	-0.863494126	-0.538564396	-0.360864152	0	0.265257814	-0.076064549	-0.111764338	-0.200969762	-0.530548777	-0.722736458	-0.661558006	0	0.182997657	0.035771038	-0.342630305	-0.708984578	-0.499944798	-0.106839156	0.085410325	0	0.229706804	0.469388257	0.480429954	0.507354514	0.377624466	0.104224071	0.299079806
YLR411W	CTR3	0	-0.341279878	0.030546591	-0.341279878	-0.341279878	-0.341279878	-0.189797691	-0.341279878	0	0.338523015	0.085559249	-0.011781859	-0.011781859	-0.011781859	-0.011781859	0.872816062	0	-0.150273709	-0.005431139	-0.033163841	-0.150273709	-0.150273709	-0.150273709	-0.055132437	0	0.011598397	-0.020191036	-0.039127758	-0.166051853	-0.127025295	0.386700251	-0.183530761
YCR054C	CTR86	0	0.097714839	0.673768921	0.974053889	0.41897483	0.397392383	0.158789346	-0.19276985	0	-0.225044082	-0.300945948	0.022801495	-0.234243382	-0.00998976	-0.262606704	-0.209031739	0	0.078722086	0.734766461	1.010684426	0.525097499	0.665998226	0.460179794	-0.004172462	0	-0.0076053	0.137866181	-0.072733634	0.035946288	-0.181872617	0.044445101	-0.387885665
YOL145C	CTR9	0	-0.359104449	-0.26968742	0.003877051	0.041041245	0.112886246	0.068433208	-0.097069945	0	-0.253168986	-0.446533333	-0.794444632	-1.063158608	-0.732505835	-0.644822968	-0.445927609	0	-0.353380908	-0.314754945	-0.325272215	-0.113034634	-0.036922377	-0.130026195	-0.152761777	0	-0.298100614	-0.246267783	-0.782846058	-0.809800197	-0.933939497	-1.016427388	-0.969022204
YLR286C	CTS1	0	-0.166523522	-0.08462603	0.038707556	0.069865043	-0.119500772	-0.059909019	-0.484404324	0	0.565067117	0.581025402	0.705453057	0.756102961	0.69473602	0.283596075	0.090672123	0	0.136308858	-0.0362128	0.317010112	0.093633935	-0.027954162	0.175268218	-0.418720773	0	0.523136441	0.555409128	0.697876859	0.727103459	0.940270682	0.868226995	0.846201561
YDR371W	CTS2	0	-0.278502443	-0.659951951	-0.659951951	-0.659951951	-0.537531022	-0.286287037	-0.335705866	0	-0.126257109	-0.032869058	-0.146089477	-0.498373428	-0.498373428	-0.498373428	-0.245158646	0	-0.256782089	-0.533859948	-0.652711343	-0.604112436	-0.404565164	-0.208351716	-0.280260655	0	-0.24534269	-0.202178211	-0.272006959	-0.5496499	-0.572861462	-0.641546029	-0.641546029
YGR088W	CTT1	0	-0.257452792	-0.773684516	-2.616650184	-0.872664371	-1.230458007	-0.627752527	-0.167970399	0	-0.026498566	0.142328146	0.147456178	0.496198724	0.663886235	0.898410307	1.023000816	0	0.527639893	0.221272921	-0.942857731	-0.040351057	-0.325607984	-0.194813104	-0.01689225	0	0.191731593	0.341710554	0.410267141	0.516641176	0.717338526	0.86078268	0.726896779
YPL260W	CUB1	0	0.204223926	-0.104471382	-0.190002731	-0.097956555	-0.109556737	-0.043676983	0.196802052	0	-0.021082667	0.043378988	-0.254242121	-0.260483103	-0.325187853	-0.356924818	-0.262691876	0	-0.008954223	-0.083342916	-0.06198395	-0.005925921	-0.347973574	-0.186049847	-0.092721017	0	-0.060242743	0.021768496	-0.063520858	-0.111507969	-0.28213039	-0.168472742	-0.205731013
YMR264W	CUE1	0	-0.176576773	-0.029245227	-0.296264892	-0.304522944	-0.053437272	-0.193267141	-0.338462223	0	0.249606482	0.227725754	0.476350317	0.567345641	0.531614122	0.318361624	0.10341445	0	0.047507331	0.07050723	0.169435075	-0.122437758	0.13764626	0.120791171	0.175944875	0	0.153673897	0.379908796	0.687045184	0.578780055	0.71163223	0.737821153	0.841961134
YKL090W	CUE2	0	0.067472456	0.09095369	0.008416321	-0.015475968	-0.045258399	-0.0859914	0.041500434	0	-0.109562515	-0.022590598	-0.142085103	0.056558954	0.004717409	-0.162611632	0.014260693	0	-0.289674928	-0.346986401	-0.215225705	-0.319810222	0.112421984	-0.123468255	-0.116514442	0	-0.354989932	0.276350923	-0.313440409	0.048046187	-0.195650254	-0.531365908	-0.347116558
YGL110C	CUE3	0	0.03532488	0.217590668	0.179479164	-0.115784763	0.126290278	0.057617579	-0.099036665	0	-0.160165055	0.082032877	-0.133263792	0.02087526	0.265830266	0.387434804	0.485676117	0	0.14895396	0.235928631	0.368255631	0.348127517	0.346277427	0.208761664	0.029599077	0	0.187884431	0.028082374	0.060032079	-0.006641904	-0.119455187	0.394767019	0.444200477
YML101C	CUE4	0	-0.469783844	-0.301086049	-0.749964842	-0.150045208	-0.336322426	-0.135076587	-0.05437649	0	0.523386088	0.574474893	0.686735218	0.694421735	0.682276907	0.513226847	0.333947618	0	0.130994494	-0.150532861	-0.179719704	-0.195793994	-0.323063227	0.149110097	0.163963669	0	0.260823165	0.256177164	0.674190027	0.458648202	0.776997004	0.801494132	0.934335736
YOR042W	CUE5	0	0.049810227	0.005592295	-0.183274417	-0.423496225	-0.427910867	-0.296110811	-0.305179868	0	-0.085317667	0.251444731	0.40272526	0.713399189	0.893584238	1.371762072	0.889638021	0	-0.02056451	-0.343539016	-0.315981461	-0.290082785	-0.535149081	-0.548232389	-0.357707449	0	0.057170843	-0.155180496	0.048517131	0.315334382	0.512488595	0.674779031	0.480995752
YGR003W	CUL3	0	0.350042232	0.484448237	0.869010508	0.493393894	0.531909741	0.163757169	0.271409848	0	0.022537677	-0.154704737	-0.138118843	-0.223062974	-0.141097721	0.34837392	0.106156079	0	0.197725604	0.639067929	0.845177552	0.557124899	0.484128906	0.360966339	0.140719099	0	-0.022021229	-0.077782496	-0.106645024	-0.140520739	-0.121212413	0.056666492	-0.291509261
YHR053C	CUP1-1	0	0	0	0	0	0	0	0	0	0	0	0	0	0	0	0	0	0	0	0	0	0	0	0	0	0	0	0	0	0	0	0
YHR055C	CUP1-2	0	0	0	0	0	0	0	0	0	0	0	0	0	0	0	0	0	0	0	0	0	0	0	0	0	0	0	0	0	0	0	0
YGL166W	CUP2	0	0.513902533	0.496606653	0.33004542	0.258884425	-0.068774327	0.099873748	-0.18253184	0	0.030193889	0.054337254	0.239748723	-0.147330203	-0.351725125	0.063382892	0.234943544	0	1.138677355	1.010186323	0.405618933	0.179321488	0.343489867	0.419214486	0.155727891	0	-0.040293234	-0.029433256	-0.187395366	-0.116960482	-0.32558094	-0.003839405	-0.180988816
YPL177C	CUP9	0	0.301188019	0.384218462	-0.004140926	-0.141862447	-0.002176538	0.086814333	0.183375406	0	-0.080145073	-0.325459157	-0.571954594	-1.025954797	-1.066328984	-1.083909081	-0.775599787	0	0.457083587	0.153704075	-0.663028105	-0.841054045	-0.554483293	-0.304412635	-0.236313838	0	-0.160087829	-0.47922245	-0.476923801	-0.66061448	-0.787969652	-0.806533247	-0.722172446
YPR158W	CUR1	0	0.967256443	0.380224107	-0.107577775	-0.585075579	-1.238434589	0.297088026	0.823286535	0	-0.296511476	-0.343763011	-0.882548486	-1.365085941	-1.004383322	-1.106662503	-0.049509534	0	0.118351165	-0.208189133	-0.653662585	-0.283149781	-1.056146927	-0.159474055	0.390803291	0	-0.137212847	-0.489738055	-0.498808987	-0.771994676	-0.7211463	-1.296102815	-1.341167727
YMR240C	CUS1	0	0.745799005	0.93765786	0.471487759	-0.006990823	0.170625392	0.254482707	0.143356731	0	-0.429712924	-0.513489136	-0.690220402	-0.690220402	-0.690220402	-0.676422297	-0.557709362	0	0.914607489	0.867722798	0.369824366	0.131360121	0.320984066	0.091281549	-0.20557081	0	-0.703824684	-0.806175499	-0.853253157	-0.853253157	-0.853253157	-0.853253157	-0.853253157
YNL286W	CUS2	0	0.643993405	0.503789285	0.302992686	0.116575677	0.105379889	0.402441794	0.304486018	0	0.197393132	0.673086617	0.638763861	0.560996479	0.816616559	1.001809495	1.169730979	0	0.289750479	0.192984294	-0.036646741	0.421605502	0.284660153	0.236015439	-0.017994384	0	0.188167132	0.270853859	0.221809702	0.254067424	0.145596474	0.617965983	0.829438169
YNL155W	CUZ1	0	0.065110282	-0.000746821	-0.350776477	-0.28970285	-0.439649502	-0.052392411	0.319417779	0	-0.008836576	0.096501048	-0.045495179	-0.31104916	-0.780777066	-1.747224858	-0.445220547	0	0.316576955	0.221908055	-0.023788556	0.057029307	-0.067579688	-0.091195839	0.311677747	0	-0.073594884	0.124718316	0.12912099	0.059611866	-0.27389437	-0.064492152	-0.578849989
YDR163W	CWC15	0	-0.040796714	-0.04285846	-0.165239849	-0.381198894	0.0023601	0.365046695	-0.361549589	0	-0.41808542	-0.16152297	0.310985457	0.207015024	0.1969391	0.012577191	0.11647605	0	0.169699383	0.406181304	-0.119829035	-0.238388877	-0.094536297	-0.422475296	-0.765208153	0	-0.093399114	-0.24773791	-0.073342891	-0.069863584	-0.061913209	-0.435845319	-0.017232315
YDL209C	CWC2	0	0.003686925	0.417252275	0.773537889	0.749230061	0.640897059	0.661079993	0.300275298	0	-0.436534994	-0.436534994	-0.436534994	-0.436534994	-0.436534994	-0.436534994	-0.092490536	0	-0.071610471	0.089277213	0.640110126	0.602653052	0.497683794	0.461965864	0.335721082	0	-0.995209521	-0.995209521	-0.995209521	-0.995209521	-0.995209521	-0.995209521	-0.995209521
YDR482C	CWC21	0	0.289956347	0.934877405	0.518045247	-0.011826724	0.236211418	0.608488074	0.548398855	0	0.494787913	0.165053774	0.120741913	0.315514359	0.051823264	-0.102722616	0.129952326	0	0.742846066	0.783062801	0.147841262	0.028900491	0.012543066	0.120705844	-0.041487268	0	-0.498578835	-0.424623606	-0.295523386	-0.417655425	-0.557303993	0.110588354	-0.536682716
YGR278W	CWC22	0	-0.149875637	0.033704062	0.092712641	-0.046996493	-0.079028761	-0.040576427	0.261213818	0	-0.313107979	0.105767394	-0.066250279	0.086174017	-0.14153061	-0.253180195	-0.225714461	0	-0.006662256	0.269491042	0.098780569	0.425430527	0.048163124	0.147493477	-0.031333445	0	-0.205241493	-0.286810819	-0.333647973	-0.45558946	-0.342438984	-0.343255887	-0.172147385
YGL128C	CWC23	0	-0.087601804	0.649398399	0.17887691	0.188682486	0.033046006	-0.021435581	0.244591318	0	-0.026846611	0.047946821	0.190300545	0.462734925	0.511576205	0.537824534	0.364036435	0	0.075198207	0.138837028	-0.361118982	-0.101793251	-0.143044244	-0.140808617	-0.193278908	0	0.267686868	-0.058960667	-0.136562076	0.02529867	0.209796518	0.111609502	-0.070322104
YLR323C	CWC24	0	0.420118732	0.649858626	0.763889393	0.403989918	0.213022551	0.388753605	-0.365389342	0	-0.52095428	-0.098442658	0.379903154	0.167732917	0.269724724	-0.380001918	-0.631290485	0	0.19245247	0.297815892	-0.018285065	0.570750316	0.211628795	0.286468022	-0.254988569	0	0.527665127	0.061360442	0.066320866	0.318919604	-0.068637785	0.252641137	0.461315791
YNL245C	CWC25	0	0.220624699	0.697197043	0.484977036	0.388991126	0.410983132	0.141944609	0.031109561	0	-0.136803732	0.151041073	-0.034885646	0.28024917	0.371659981	0.528171006	0.179636398	0	-0.052575542	0.571436941	0.757546217	0.299844331	0.468194017	0.458583704	0.287796516	0	-0.024026751	0.149569744	0.623745161	0.391040519	0.784634669	0.66367752	0.660960593
YPL064C	CWC27	0	-0.004750195	-0.043940063	-0.203935889	-0.340951964	0.057464623	0.158056259	0.243872181	0	-0.02283198	0.176153341	0.218513934	0.161201641	0.179670925	-0.198379706	-0.134603551	0	-0.077655219	0.006957623	-0.277342941	-0.040946737	0.128392097	0.005567036	-0.337704311	0	-0.166746586	0.228316155	-0.156858155	0.083042567	-0.176064137	-0.3069139	-0.345041925
YGL027C	CWH41	0	-0.138102955	-0.201222177	-0.121357323	-0.036637301	-0.136188412	0.026935128	0.148972291	0	0.252945089	0.273352392	0.469024673	0.569227322	0.649546813	0.24225756	-0.107431935	0	-0.004299996	0.178837144	0.044740875	0.08983518	0.044913027	0.178090897	0.349065029	0	0.144127861	0.332366179	0.334056149	0.475268948	0.620918966	0.674657899	0.593115587
YCR017C	CWH43	0	-0.542757255	-0.81700584	-1.058994534	-0.806628408	-0.685892739	-0.737445468	-0.572319012	0	0.225031855	0.15239006	0.110228819	-0.015150336	-0.07692525	-0.538786952	-0.51493925	0	-0.235622465	-0.351168552	-0.460468333	-0.550977646	-0.516925267	-0.343442029	-0.015282032	0	0.323793315	0.438420838	0.478144214	0.394236826	0.493748074	0.363861978	0.258220183
YKL096W	CWP1	0	-0.522035554	-0.881390057	-1.442607243	-0.813857477	-0.822149298	-0.587064614	-0.119301505	0	0.693432179	0.577213458	0.711049826	0.925207753	0.880424329	0.616737499	0.395743561	0	-0.152858704	-0.355406392	-0.703025061	-0.309966207	-0.352604113	-0.411684299	-0.27864452	0	0.459687743	0.458447029	0.643109933	0.759796261	0.890012154	0.889275078	0.88543745
YKL096W-A	CWP2	0	-0.095980593	-0.04805572	-0.173502252	-0.150231497	-0.311777316	-0.490832652	-0.312061766	0	0.765593565	0.847751888	1.215994816	1.359492653	1.460298897	0.744764448	-0.187636547	0	0.399526989	0.071959796	0.079580651	-0.169348053	-0.186021048	-0.101502364	-0.057116681	0	0.669270754	0.497946413	0.784511501	0.873443508	1.039402529	0.987592927	0.671338014
YML054C	CYB2	0	-0.313935809	-1.648144485	-3.720379474	-2.390887534	-1.955403347	-1.511057676	-1.237459128	0	-0.079322513	0.007594068	0.043185699	0.076982368	0.104620867	0.168539724	-0.101430905	0	-0.662857419	-1.667507478	-2.940768342	-2.331836429	-2.166744322	-1.723828625	-1.17813973	0	-0.053016221	0.123164447	0.180530717	0.231871545	0.416393583	0.390965136	0.458997971
YNL111C	CYB5	0	0.582462265	0.790418565	0.697391233	0.940963185	1.02832014	0.464725158	0.332292267	0	0.031711545	0.203848263	0.283945589	0.441532445	0.229346127	-0.129516857	-0.797387182	0	0.148837698	0.896810753	0.869217272	1.180537187	1.295225188	1.158457454	0.707600957	0	0.275987764	0.665959978	0.763401067	0.909186413	0.80155114	0.783628278	0.925405607
YJR048W	CYC1	0	-0.254914469	-0.748167694	-1.211444065	-0.998431779	-0.833549137	-0.646768532	-0.729590752	0	0.175635651	0.263863331	0.37964012	0.332852156	0.029905925	-0.616091063	-0.907381959	0	-0.428013192	-0.780335478	-1.219784614	-1.058927329	-1.049876057	-0.848363996	-0.852137494	0	0.201209175	0.221621255	0.274801364	0.394019581	0.38212213	0.305802027	0.515598076
YOR037W	CYC2	0	-0.487896602	-0.700458504	-0.726404869	-0.439533057	-0.326532607	-0.220031733	-0.295933276	0	-0.300803679	-0.268183464	-0.670935142	-0.931977213	-1.38877385	-1.455177509	-0.769950457	0	-0.578302319	-0.700389179	-0.807215137	-0.627962404	-0.865628465	-0.839747464	-0.950902876	0	0.026285901	-0.044690462	-0.308663503	-0.415760531	-0.43470235	-1.025862736	-0.713006163
YAL039C	CYC3	0	-0.149809938	-0.519944112	-1.576326183	-1.222077233	-1.296545864	-0.538508324	-0.042923264	0	0.005941268	0.16923011	0.38638102	0.383269426	0.159775338	0.00396064	-0.415357049	0	-0.12911856	-0.714487829	-1.629263586	-1.469837923	-2.041445466	-0.918362793	-0.457901261	0	-0.127765656	-0.09792616	0.196869265	0.262395809	0.174587553	0.523429724	0.532030018
YEL039C	CYC7	0	-0.647070085	-1.744935592	-2.898183195	-2.898183195	-2.330978505	-1.396896926	-2.201388107	0	-0.192147153	-0.05770991	0.152107255	0.155932226	-0.322818739	0.163472159	-0.156900018	0	-0.56605587	-0.788840276	-2.344033092	-1.093277632	-1.663042683	-1.123554541	-1.712416563	0	-0.125185927	0.106197614	0.552227437	0.387397177	-0.194485229	0.307269878	0.153106245
YBR112C	CYC8	0	0.074885682	0.169418696	-0.135441911	-0.115695366	-0.233364479	-0.084202737	0.075074226	0	-0.309404083	-0.968498602	-1.183164576	-1.316002652	-1.745959381	-1.396593268	-0.897381494	0	-0.131581045	-0.222700984	-0.547592348	-0.700993867	-0.670966237	-0.352619189	-0.334345744	0	-0.485614606	-0.752860377	-0.871457669	-1.128138257	-1.137214041	-1.259302404	-1.26795246
YDL117W	CYK3	0	-0.125998042	-0.060630446	0.227508613	0.280878056	0.633622073	0.422316295	0.419333006	0	-0.574391721	-0.775674275	-0.775674275	-0.775674275	-0.775674275	-0.378068431	-0.168673081	0	-0.219565785	-0.065962588	0.151621307	0.131649073	0.378035622	0.136741815	-0.000691612	0	-0.820665056	-0.820665056	-0.820665056	-0.820665056	-0.820665056	-0.820665056	-0.692134085
YDR430C	CYM1	0	-0.139456736	-0.347411007	-0.524503317	-0.582411665	-0.712330607	-0.488765475	-0.188720375	0	-0.200646865	-0.617868008	-1.07633859	-1.35079707	-1.35079707	-1.256317756	-0.850290723	0	-0.357428013	-0.447588667	-0.659446452	-0.77631521	-1.105736291	-0.861155579	-0.23442506	0	-0.333041625	-0.335940262	-0.59997913	-0.856904703	-1.046947703	-0.948012822	-0.860302565
YJL005W	CYR1	0	-0.155962957	-0.257034764	-0.257034764	-0.257034764	-0.257034764	-0.257034764	0.013063549	0	0	0	0	0	0	0	0	0	-0.015065138	-0.177739238	-0.177739238	-0.177739238	-0.177739238	-0.177739238	-0.104426264	0	0	0	0	0	0	0	0
YAL012W	CYS3	0	0.032206461	0.662484387	0.862176005	0.807134293	0.564839488	0.310709299	0.359316035	0	0.584946719	0.704160845	1.006562452	1.412531757	1.607242051	1.558454699	0.571050543	0	0.347398047	0.548860797	0.872393799	0.530604783	0.436768156	0.314238104	0.204501151	0	0.590349916	0.48110666	0.691538961	0.991895162	1.163702263	1.519067417	1.704359907
YGR155W	CYS4	0	0.120971344	0.826654038	0.465585118	0.228280997	0.444171323	0.157876269	0.303954444	0	0.07666983	0.116794296	0.231419902	0.264286754	0.370405529	0.220445623	-0.299016293	0	0.092444078	0.955548097	0.637306272	0.279228265	0.561440527	0.353347765	0.490228482	0	0.18994105	0.498996479	0.523167233	0.573053623	0.697495894	0.813119674	0.828289037
YOR065W	CYT1	0	0.075241937	-0.161160185	-0.735538659	-0.690931501	-0.504393604	-0.481259381	-0.577710889	0	-0.078800994	0.044415852	0.137259869	0.377525047	0.475541295	0.481149788	0.043097586	0	-0.139767944	-0.491981811	-0.714040324	-0.950198517	-1.0499877	-0.748053677	-0.672439585	0	0.134811735	0.210336371	0.415539204	0.443668469	0.723138128	0.736828305	0.77161018
YKL087C	CYT2	0	-0.062043429	-0.307724556	-0.567358408	-0.769047789	-0.950604278	-0.672011149	-0.573106238	0	0.120689429	-0.581992847	-1.56948969	-1.95444366	-2.006304845	-1.714521926	-1.063434193	0	-0.20757678	-0.468080725	-0.543681058	-0.834156105	-1.208055738	-0.927902389	-0.844171891	0	-0.116655454	-0.538738592	-1.008630991	-1.112606717	-1.719988871	-1.562649512	-1.78672802
YDR016C	DAD1	0	-0.0808157	-0.280225	-0.412540657	-0.549530003	-0.362592192	-0.048179911	-0.061942169	0	0.037574375	0.079851784	0.433192313	0.249932953	0.172980954	0.314032964	-0.007807999	0	0.42518373	0.536396758	0.174165516	0.482076034	0.782483714	0.505126406	0.603250754	0	0.039014246	0.3176124	0.647363791	0.601573113	0.420041437	0.622746304	0.679834112
YKR083C	DAD2	0	-0.053329636	0.415955768	0.076890456	-0.856085342	-0.296172652	0.51018371	0.562072215	0	-0.15478218	-0.041249876	-0.34765594	-0.908181263	-0.069507215	-0.27259892	0.226348708	0	-0.003333809	0.344611388	-0.531110608	-0.563947275	0.336119808	-0.1279578	-0.13216712	0	-0.226393475	0.281578732	-0.09248527	-0.749062195	-0.989098263	-0.309567313	0.528878302
YBR233W-A	DAD3	0	0.21679927	0.393552137	0.001070037	0.348521363	0.253835526	0.503426152	0.050451388	0	-0.382502888	-0.31970649	-0.026517578	-0.56823386	-0.463582737	-0.900061216	-0.737436805	0	0.079074835	-0.613244294	-0.287416128	-0.225948511	-0.013164865	0.287215501	-0.257936164	0	-0.389869882	-0.375209937	-0.392147481	-0.876111502	-1.498046624	-1.667317749	-1.794646195
YDR320C-A	DAD4	0	0.250161184	0.409331885	-0.169704956	-0.137418098	0.039638049	-0.076472339	0.200993939	0	-0.469637596	-0.09875432	-0.02399777	-0.135673341	-0.187127618	-0.263918962	-0.464609465	0	0.113915724	-0.119952497	-0.228321619	-0.183049621	-0.295139305	-0.187714449	-0.440540889	0	-0.233123003	-0.398705656	-0.286711618	-0.418980462	-0.608663687	-0.300825883	-0.17589875
YML070W	DAK1	0	-0.163185415	-0.084442775	-0.368930488	-0.242632034	-0.392984701	-0.341361042	-0.064481233	0	0.281138724	0.478824126	0.788511328	1.075914855	1.544377704	2.039474266	1.686013382	0	0.072353718	0.16139181	0.052689184	-0.039681399	-0.065506556	-0.137033863	0.046915735	0	0.356003026	0.495718877	0.778090164	0.866049135	1.111022504	1.489245122	1.823032515
YFL053W	DAK2	0	0	0	0	0	0	0	0	0	0	0	0	0	0	0.478122759	0.332748028	0	0	0	0	0	0	0	0	0	0	0	0	0	0	0	0
YIR027C	DAL1	0	-0.166498465	-0.047229685	0.075423015	-0.113849185	0.202020364	0.737539394	1.04976613	0	0	0	0	0	0.263623386	0.225028083	0.21208369	0	0.062090201	0.40328403	0.517644916	0.278407783	0.226077194	0.440338846	0.597878078	0	0	0	0	0	0	0	0.182628741
YIR029W	DAL2	0	0.076902124	0.158854165	-0.349672919	-0.369395348	-0.067212857	0.324925441	0.30563314	0	0.090252812	0.331013854	0.271221081	0.343532998	0.776829035	0.707323212	0.307664542	0	0.679666317	0.77370748	0.075418936	-0.328471734	0.141557105	0.35385392	0.278593513	0	-0.082045248	0.076499402	0.181338433	0.119324323	0.383431994	0.361865894	0.620626011
YIR032C	DAL3	0	-0.088197851	-0.325853646	-0.544841605	-0.276706692	0.28008282	0.461662848	0.409677696	0	0.221534808	0.32508125	0.6478765	0.57722392	0.427932022	0.228628903	-0.120190537	0	0.407116459	0.220359836	-0.169764425	-0.274357925	0.155663391	0.617313871	0.664804631	0	0.322113182	0.635005544	0.63761811	0.766472158	0.672799713	0.874839955	1.027741932
YIR028W	DAL4	0	0	0	0	0	0	0.14915529	0.191019327	0	0	0	0	0	0	0	0	0	0	0	0	0	0	0	0	0	0	0	0	0	0	0	0
YJR152W	DAL5	0	0.122741602	0.221049481	-0.032759479	-0.512802484	0.008003683	1.314481433	1.972768977	0	-0.621533821	-0.569591019	-0.555727168	-0.599883539	-0.621533821	-0.496107538	-0.178065081	0	0.911972523	1.170721435	0.691704236	0.323348186	0.282227753	1.24228556	1.619032871	0	-0.156556678	0.141275884	-0.189362823	-0.189362823	-0.157346639	0.026278503	-0.189362823
YIR031C	DAL7	0	0.090481172	0.02648915	-0.095439319	0.107505735	0.317104764	0.880080121	1.42578925	0	-0.349589167	-0.301114086	-0.2357133	-0.139529572	-0.028662215	-0.03297371	0.276045261	0	0.918189676	0.791284559	0.372283396	0.028154297	0.556584929	1.017070283	1.221691429	0	-0.47806993	-0.342747062	-0.300408384	-0.220761885	-0.124382198	0.412602883	0.006226385
YKR034W	DAL80	0	0	0	0	0	0.426361378	1.517819909	2.661444066	0	0	0	0	0	0	0	0	0	0.258691309	0.027553505	-0.003573454	-0.003573454	0.163630304	0.957998017	2.11951992	0	0	0	0	0	0	0	0
YIR023W	DAL81	0	0.088714707	0.325272319	0.384220799	0.41111674	0.327220031	0.229309348	0.201178831	0	-0.546852068	-0.737055505	-0.862812392	-0.862812392	-0.862812392	-0.539350086	-0.676603445	0	-0.1145458	-0.252275085	-0.63007286	-0.002626779	-0.092366618	-0.215943251	-0.000791129	0	-0.408851162	-0.51576938	-0.552701678	-0.552701678	-0.552701678	-0.552701678	-0.552701678
YNL314W	DAL82	0	-0.110156192	-0.139989877	-0.265073874	0.07980685	-0.186071625	-0.104797193	-0.194888987	0	0.024956285	0.178277823	-0.010972709	0.182548961	0.098408331	-0.251068149	0.019392959	0	-0.073607843	-0.188256228	-0.205013133	-0.312588181	-0.26331786	-0.127452713	-0.148132569	0	-0.070066078	-0.230612235	0.066667557	-0.160223131	-0.106534158	0.096197257	0.258822414
YGR113W	DAM1	0	0.052392361	-0.134504104	0.086425956	0.103368821	0.051191976	-0.086950575	0.17008474	0	0.23804275	0.313585416	0.241849114	0.129528531	0.325471285	0.68492573	0.219741583	0	0.17698796	0.184265848	0.257202454	0.358926147	0.428628102	0.1668925	0.155876864	0	0.068742993	-0.074110061	0.059835362	0.105831911	0.173093114	0.086089503	0.460570434
YJR150C	DAN1	0	0	0	0	0	0	0	0	0	0	0	0	0	0	0	0	0	0	0	0	0	0	0	0	0	0	0	0	0	0	0	0
YJR151C	DAN4	0	0.042454152	-0.087883707	-0.087883707	-0.087883707	-0.087883707	-0.087883707	-0.087883707	0	-0.132168816	-0.132168816	-0.132168816	-0.132168816	-0.013343994	0.680329409	1.099251303	0	-0.144111648	-0.144111648	-0.144111648	-0.144111648	-0.144111648	-0.144111648	-0.144111648	0	0	0	0	0	0	0	0
YPL170W	DAP1	0	-0.004084874	-0.949381231	-1.225200624	-0.179154874	-0.201960407	-0.075679043	-0.083081622	0	-0.003006931	-0.193197572	-0.21681804	0.026371718	-0.244117407	-0.517206742	0.320518196	0	-0.675374451	-0.761838341	-0.978059311	-0.831542411	-0.393427451	-0.52059371	-0.216578874	0	-0.270969458	-0.207352586	-0.469928725	-0.42814688	-0.732546712	-0.413533348	-0.015765489
YHR028C	DAP2	0	-0.191849637	-0.419011107	-0.588762509	-0.435043064	-0.248558253	-0.190543621	0.018327907	0	0.09023004	0.299642238	0.455671331	0.416885721	0.487247876	0.232603094	-0.095973882	0	-0.007696186	0.009110612	-0.15627968	-0.176722021	-0.118787444	0.066407997	0.292347327	0	0.168553724	0.254509346	0.433918183	0.479745994	0.524730693	0.677317617	0.537491617
YJL149W	DAS1	0	-0.069001963	0.239243217	0.202023101	0.253540723	-0.139660435	-0.001806868	-0.065296949	0	-0.200891997	-0.169854131	-0.283794862	0.042374585	-0.118133862	0.048484409	-0.228876324	0	0.039240451	-0.024038759	0.364704714	0.158521133	0.121495233	0.055939866	-0.051880537	0	0.187491807	-0.21358491	-0.140284395	-0.255024744	-0.059841601	-0.188575104	-0.136877971
YDR020C	DAS2	0	0.127090099	0.83614016	1.146568052	0.974482092	1.041125033	0.568944254	0.132166564	0	0.128073238	0.211912128	-0.215406346	0.123239374	0.115643034	-0.272814	-0.444138534	0	0.125764842	0.448305915	0.560648764	0.635559521	0.573975832	0.432782764	0.095653318	0	0.248688439	0.209346079	0.049924631	0.006844306	-0.055986077	0.266993564	-0.333135234
YML113W	DAT1	0	0.473769026	1.36581618	1.501652807	1.126388494	1.307008176	0.8655459	0.449190659	0	-0.349553304	-0.462265739	-0.79372941	-0.7716157	-0.901907255	-1.377189072	-1.492481612	0	0.201401136	0.747767471	0.83708003	0.506911891	0.536303723	0.473797798	0.040451621	0	-0.044398711	-0.228214759	-0.288539831	-0.305482805	-0.00791962	-0.548367137	-0.211566385
YGR092W	DBF2	0	-0.054261554	-0.424326746	-0.148889887	-0.157450113	0.144530726	0.059683137	0.320606868	0	-0.059541928	-0.558807688	-0.442433928	-0.688439044	-1.004707562	-0.61217	-0.442317661	0	-0.468364801	-0.357691588	-0.359345295	0.076270661	0.003465594	-0.051914007	0.019271516	0	-0.375093175	-0.39986379	-0.743824316	-0.781271946	-0.633165948	-0.811876697	-0.667274942
YPR111W	DBF20	0	0.206205208	0.111748861	0.06122373	0.072525483	0.359192711	-0.107115498	-0.034287574	0	-0.088246655	-0.102399505	-0.113418683	-0.210237416	-0.445464533	-0.119349876	-0.56264166	0	-0.025457787	-0.016672052	0.125361276	0.075689203	-0.152326741	-0.103869836	0.031848772	0	0.115313864	-0.229753289	0.19105347	-0.171576705	-0.211375762	-0.294905849	-0.602863774
YDR052C	DBF4	0	0.346336842	0.524891035	0.279164423	0.444818909	0.375221163	0.516468618	0.454049013	0	-0.011281708	-0.088537781	-0.2059536	-0.508811253	-0.69812531	-0.627769734	-0.193226092	0	-0.039173733	-0.168048058	-0.078528171	-0.012447823	-0.050462333	0.00494407	0.065128409	0	-0.348570894	-0.532818283	-0.451017055	-0.625415875	-0.764054979	-0.74292165	-0.707871063
YPL119C	DBP1	0	0	0	0	0	0	0	0	0	0	0	0	0	0	0	0	0	0	0	0	0	0	0	0	0	0	0	0	0	0	0	0
YDL031W	DBP10	0	0.598036845	1.207328135	1.786695284	1.133182707	1.082054279	0.721178365	0.157275178	0	-0.077069976	0.072393964	0.211040346	0.066418171	0.040004681	0.482347031	0.125663475	0	-0.000652211	0.731621974	1.10579459	1.097614837	1.017292863	0.762337256	0.11677231	0	0.10795538	0.102824511	-0.04703757	0.076099072	0.095630756	0.315818234	0.355045763
YNL112W	DBP2	0	1.590517115	3.171641276	3.151693844	2.284430062	2.019749389	1.078004953	0.06424782	0	0.074201235	-0.083520415	-0.174208736	-0.379942366	-0.570067093	-0.628366536	-1.009175162	0	0.834143523	2.433797785	2.705871973	1.911134537	2.045587491	1.348921897	0.355270447	0	0.083073428	0.223767935	0.134454831	0.091397463	-0.125023793	-0.216071322	-0.292355054
YGL078C	DBP3	0	0.674848615	1.543611699	1.932399134	1.361641192	1.26480081	0.863819428	0.420289281	0	0.076832392	0.16422524	0.124578049	-0.139784902	-0.313777937	-0.366434764	-0.494526545	0	0.224357761	1.105968493	1.422864189	1.321753001	1.199514104	0.891748604	0.322870644	0	0.129465229	0.236724297	0.177381952	0.188946659	0.100515032	0.114274019	0.148880006
YOR046C	DBP5	0	0.020205728	0.19930741	0.519943133	0.430194901	0.401590129	0.28033503	0.270331643	0	-0.033018727	0.256179534	0.459491887	0.518211997	0.750404205	0.724497158	0.199623519	0	0.051733992	0.217576834	0.116732191	0.359369756	0.388929746	0.437166495	0.213270911	0	0.192466895	0.045858922	0.322238794	0.270651904	0.32148616	0.566865974	0.469033843
YNR038W	DBP6	0	0.586056422	1.295560854	1.484285518	1.212362554	1.17058751	0.673300679	0.331477355	0	-0.194930137	-0.36190761	-0.401878085	-0.348083343	-0.527956682	-0.91037356	-0.922485818	0	0.227094693	0.733994376	0.873136063	0.661519039	0.648604407	0.492217964	0.041783919	0	0.05253004	0.040914489	-0.231520642	-0.213739308	-0.067018977	-0.443840324	-0.307516382
YKR024C	DBP7	0	0.843638199	1.955309083	2.024770008	1.5898881	1.347325492	0.817254863	0.076518051	0	-0.075121841	-0.075121841	-0.075121841	-0.075121841	-0.075121841	-0.075121841	-0.075121841	0	0.606526195	1.537276276	1.622029376	1.4470322	1.410350102	1.136347954	0.010464278	0	-0.572375541	-0.572375541	-0.572375541	-0.572375541	-0.572375541	-0.572375541	-0.572375541
YHR169W	DBP8	0	0.935288174	1.899129168	1.976980821	1.518602177	1.508203373	0.940290177	0.436610954	0	0.01451179	-0.051139986	0.013223014	-0.212260621	-0.245389532	-0.714284767	-0.849616991	0	0.619751759	1.518019196	1.617816187	1.193332224	1.137469519	0.788802671	0.37543852	0	0.112503738	0.324856637	0.01718727	-0.014225234	0.157328059	0.213418936	0.211261357
YLR276C	DBP9	0	0.441797047	1.345727703	1.589660653	0.877421607	0.880399531	0.576858638	0.185172112	0	0.278479277	0.391831909	0.556211667	0.537897199	0.657913288	0.468407411	0.06934906	0	0.231968405	1.090264072	1.00916417	0.969807922	0.986840992	0.663455502	0.236892006	0	0.019797723	0.121704732	-0.01732321	0.043579637	-0.046742142	-0.013554187	0.230260007
YKL149C	DBR1	0	-0.05122877	-0.034459284	0.053363771	0.122961979	0.274722204	0.102616045	0.338535277	0	0.151531681	-0.091610412	-0.345884777	-0.348375666	-0.40788278	-0.305619247	-0.167947519	0	-0.236405193	0.063226782	0.009250206	0.16842622	0.156930674	0.29104275	0.251097707	0	-0.00720657	0.032208828	0.213139173	-0.39632534	-0.099398498	-0.267721689	-0.282535249
YCL016C	DCC1	0	-0.053645075	0.019915661	0.220765624	0.013535143	0.049655377	-0.172904166	-0.194930995	0	0.255141309	0.450218175	0.512348665	0.887942983	0.984160076	0.961462744	0.256371053	0	0.262451558	0.216996247	0.094319883	0.141836587	0.139427017	0.046957914	0.083301749	0	0.176483035	0.255231441	0.455357217	0.463114672	0.688983541	0.64182586	0.790514468
YHR144C	DCD1	0	0.112173498	0.390540398	0.305283342	0.253336049	0.436064652	0.228327483	0.315452879	0	0.259254731	-0.000816282	-0.256410059	-0.343540067	-1.150709294	-1.286703756	-1.020858835	0	0.176044904	0.6243674	0.714746564	0.509109591	0.664016175	0.780361425	0.292165074	0	0.124504289	-0.121750664	-0.491987045	-0.570266296	-1.277029374	-1.164872523	-1.326945487
YIR030C	DCG1	0	-0.15055726	0.066148057	-0.246800119	-0.494273878	-0.419927455	-0.047067693	0.331810604	0	-0.010429956	0.182192381	0.277206573	0.282013748	0.21307858	-0.234164123	-0.344861772	0	0.393226936	0.885151539	-0.190445627	0.106212469	0.071604079	0.689865639	0.767536938	0	0.158550516	0.441548667	0.341280999	0.419284893	-0.22122731	-0.375430726	0.23132875
YOR180C	DCI1	0	-0.120298612	-0.162759244	-0.079231179	-0.115077118	-0.053943754	-0.017167971	-0.041060751	0	-0.813828568	-0.974164499	-1.147656213	-0.852921116	-1.382518832	-1.143921908	-0.532658556	0	-0.197857594	-0.630066656	-0.358550593	-0.368638378	-0.47681681	-0.356881828	-0.064569276	0	-0.417289094	-0.631722121	-0.83036209	-0.918256383	-0.808018996	-1.117802462	-0.61334301
YLR422W	DCK1	0	0	0	0	0	0	0	0	0	0	0	0	0	0	0	0.28557977	0	0	0	0	0	0	0	0	0	0	0	0	0	0	0	0
YLR128W	DCN1	0	0.309643969	0.37246813	0.28904418	0.008976465	-0.403525444	0.235921144	0.192795011	0	0.399630927	0.80297248	0.772004274	0.866906163	0.833279413	1.103996502	0.914197029	0	-0.162636501	-0.61653509	-0.241106786	-0.420977736	-0.556431081	-0.755276559	-0.404995126	0	0.215461276	0.134459313	0.061100352	-0.364725392	0.059124194	0.396004959	0.141013549
YOL149W	DCP1	0	-0.138683815	-0.264268286	-0.386790828	-0.772230832	-0.250252307	-0.053437219	0.227214969	0	0.068880129	0.058712496	0.238961647	0.140803576	0.396770159	0.107079662	0.387125858	0	-0.267169677	-0.362024869	-0.493920367	-0.278418818	-0.116616285	0.03663847	0.019714697	0	-0.056733715	0.092374066	0.111518373	0.288083394	-0.060517158	-0.025176281	-0.088744506
YNL118C	DCP2	0	0.170044514	0.097421551	0.155454253	0.224675575	-0.019217244	0.008276494	0.210085121	0	-0.164845465	-0.29712013	-0.546579557	-0.445320777	-0.511177514	-0.406898653	-0.410870609	0	0.080291529	-0.040305397	0.00935168	-0.066124894	-0.015337851	-0.136923569	-0.099768354	0	-0.071034247	-0.333473754	-0.334367533	-0.425317117	-0.466984521	-0.410059724	-0.424701434
YLR361C	DCR2	0	-0.300908873	-0.240592195	-0.257826533	0.059058184	-0.161876175	-0.361049569	-0.168185005	0	0.322721246	0.209961574	0.315565782	0.555250823	0.462020001	0.236991482	0.020751995	0	-0.023042635	0.027414004	0.375587806	0.21392066	0.089274021	0.165181239	0.027933508	0	0.384320357	0.590749496	0.571882288	0.671487025	0.880569513	1.044577484	0.671870804
YLR270W	DCS1	0	0.021981564	-0.298851824	-1.100813093	-0.770395466	-0.697154247	-0.59613369	-0.089711519	0	-0.090497999	0.174058778	0.329373993	0.346123433	0.641536472	0.733329323	0.361776117	0	0.062377149	-0.106261781	-0.914932803	-0.469455029	-0.604897845	-0.566714947	-0.243751696	0	0.122492137	0.217064601	0.240301599	0.332365683	0.407283468	0.473982647	0.554049036
YOR173W	DCS2	0	-0.241152253	-1.182700752	-2.417085573	-2.143736789	-1.935321655	-1.27386197	-0.99361497	0	0.243588802	0.145357976	0.380624684	0.235217613	0.422220929	0.619785173	0.934773098	0	-0.481891852	-0.93497399	-1.889606344	-1.334437578	-1.668727981	-1.593247879	-0.857042316	0	0.207024863	0.428542312	0.273950085	0.509943817	0.607202402	0.758941738	0.818338869
YFR012W	DCV1	0	0	0	0	0	0	0	0	0	0	0	0	0	0	0	0	0	0	0	0	0	0	0	0	0	0	0	0	0	0	0	0
YKL046C	DCW1	0	-0.218264387	-0.320504172	-0.299971892	-0.314526998	-0.370457989	-0.213254394	-0.118529919	0	0.306256979	0.377458807	0.420796524	0.289206818	0.11353958	-0.545632873	-0.407773858	0	0.12961734	0.276138366	0.276840205	0.097174073	-0.080268768	0.206230792	0.260574015	0	0.216738588	0.300769675	0.399676355	0.423812254	0.482232349	0.398448175	0.111429802
YPL194W	DDC1	0	0	0	0	0	0	0	0	0	0	0	0	0	0	0	0	0	0	0	0	0	0	0	0	0	0	0	0	0	0	0	0
YER143W	DDI1	0	-0.220379209	-0.622997952	-0.990234204	-0.659744359	-0.856322141	-0.424051585	-0.186149192	0	0.342728542	0.559665828	0.723589032	0.909371573	1.410694759	1.778085922	1.708169376	0	-0.087800698	-0.422283468	-0.265742641	-0.60120721	-0.656685435	-0.394544077	-0.014573893	0	0.153246222	0.346474303	0.324749841	0.487235587	0.694282936	1.026126076	1.153261966
YFL061W	DDI2	0	0	0	0	0	0	0	0	0	0	0	0	0	0	0	0	0	0	0	0	0	0	0	0	0	0	0	0	0	0	0	0
YNL335W	DDI3	0	0	0	0	0	0	0	0	0	0	0	0	0	0	0	0.151962697	0	0	0	0	0	0	0	0	0	0	0	0	0	0	0	0
YOR022C	DDL1	0	0	0	0	0	0	0	0.03407482	0	0	0	0	0.110242958	0.277865757	0	0	0	0	0	0	0	0	0	0	0	0	0	0	0	0	0	0.148934105
YOR163W	DDP1	0	0.138464174	-0.420325604	-0.554264762	-0.655468497	-0.50448375	-0.074552443	-0.047193312	0	-0.044436014	0.12757739	0.264646305	0.303025689	0.210530045	0.157168308	0.014767597	0	-0.212274625	-0.222912165	-1.230786693	-0.443763982	-0.296030063	-0.325173429	-0.167055097	0	0.192767689	-0.037599296	0.126063121	0.000936929	0.179930831	0.30497307	-0.310766636
YOL052C-A	DDR2	0	-0.269673723	-0.882045255	-3.441746036	-3.586039387	-3.384669257	-1.871064028	-1.492366315	0	0.199798038	0.590765925	0.656454845	0.744253549	0.864500371	0.763936171	0.873400198	0	-0.200068992	-0.30254116	-1.682554262	-1.674792508	-1.407970762	-1.142599831	-0.692042947	0	0.166149196	1.001350127	1.211334531	1.227545038	1.448774312	1.458107114	1.071543644
YMR173W	DDR48	0	0.343081385	0.541410632	0.642097989	0.953482235	0.300492522	-0.089154663	0.437865567	0	0.045204559	0.27576258	0.538647491	0.601470718	0.740717721	0.718104322	0.838425336	0	0.492439987	0.596342729	0.817754324	0.889637911	0.254109188	-0.114042068	0.298843097	0	0.345214825	-0.060987054	0.015567523	0.093893953	0.315893834	0.499201421	0.47390626
YOR204W	DED1	0	0.4792941	0.835392276	0.487445299	0.407099749	0.169707402	0.160659726	0.028775006	0	0.010349842	-0.188987948	-0.188129975	-0.31686697	-0.564072743	-0.349317187	-0.526679601	0	0.353013621	0.617557063	0.481726936	0.269831865	0.22813819	0.338078715	0.253000153	0	0.103118762	0.258159215	0.116317205	-0.05465573	-0.100900214	-0.410373499	-0.252383095
YHR019C	DED81	0	-0.023831559	0.25583168	0.356132995	0.417337536	0.417471999	0.265609874	0.200467336	0	0.346974046	0.479506968	0.742497772	1.028553366	1.361236814	1.600449171	0.935637459	0	0.092096412	0.213194196	0.393428938	0.18516832	0.287077335	0.350080507	0.244219486	0	0.341064517	0.462080325	0.632067102	0.742598034	0.99332096	1.312107199	1.475975567
YKL054C	DEF1	0	0.250163713	0.278216427	0.387524312	0.152358204	-0.054825622	0.33933276	0.293008789	0	-0.114672591	-0.087058514	-0.350263117	-0.392640992	-0.703529166	-0.944697927	-0.756289605	0	-0.201583663	-0.578434665	-0.742083823	-0.414099359	-0.585444703	-0.429352299	-0.402253083	0	-0.276918036	-0.414571974	-0.602765057	-0.743877322	-0.744928986	-0.730120973	-0.554721574
YFL001W	DEG1	0	0.403134089	0.817364792	1.06882112	0.957461671	0.906391004	0.509336503	0.287963469	0	-0.034149108	-0.407121237	-0.652465277	-0.605653433	-0.554134596	-0.846086749	-0.152579488	0	0.069562446	0.330408239	0.298261531	0.472726035	0.414919287	0.32516093	0.048513271	0	-0.173909823	-0.033057173	-0.373031565	-0.314342968	-0.302430372	-0.574306928	-0.646334519
YAL013W	DEP1	0	-0.237504998	-0.152634739	0.309557283	0.285542723	0.043581838	0.113177036	0.216651925	0	0.014474128	-0.385768997	-0.201616497	-0.047428376	-0.17825263	0.033478642	-0.428959466	0	-0.00675652	-0.511003824	-0.210922733	0.018632431	-0.033171894	-0.072838071	0.072056809	0	0.005117707	-0.262393921	-0.026719539	-0.143646078	-0.152684951	-0.044822202	0.0610936
YBR201W	DER1	0	-0.147213906	-0.664034117	-0.514775935	-0.442515601	-0.686781813	-0.060177834	-0.493111129	0	-0.085084374	-0.056826357	-0.293510525	-0.704293232	-0.500521152	-0.59137391	-0.027788622	0	-0.151194079	-0.120349306	-0.288256241	0.507474687	0.052182976	-0.048416922	0.060224663	0	0.585430039	0.568900152	0.6524136	0.596690072	0.323100904	-0.002249488	-0.589496972
YDR051C	DET1	0	0.114470517	0.023737656	0.131028073	0.013589973	-0.008215859	0.027216615	0.171277083	0	0.007478569	0.370969123	0.264906855	0.54049662	0.280923636	0.163833752	0.177228823	0	0.190818827	0.124450003	0.321950421	0.242085625	0.409343733	0.287698185	0.065059636	0	-0.0951882	0.245290422	0.169244546	0.141802328	0.004073081	-0.048261381	0.040542221
YIL049W	DFG10	0	-0.010070908	0.244635779	-0.002046272	0.32612407	0.379228119	0.127236071	0.441496993	0	-0.26595572	-0.562253353	-0.739279034	-0.830254817	-1.025168776	-0.187717735	0.803026537	0	0.009943112	-0.27589288	-0.007327795	0.037837293	0.125088262	0.122608676	0.003174089	0	0.020960425	-0.178006379	-0.368113858	-0.658418539	-0.666697832	-1.08293586	-0.847854811
YOR030W	DFG16	0	0.094962706	-0.163831096	0.374719005	0.230612928	0.408978144	-0.009870856	0.123805674	0	-0.254291468	-0.383231495	-0.383231495	-0.383231495	-0.383231495	-0.113348546	0.532549431	0	-0.014135406	-0.136627489	0.32455874	-0.006093089	-0.06314853	-0.300986429	0.008582055	0	0	0	0	0	0	0	0
YMR238W	DFG5	0	0.024701209	0.133050091	-0.280585739	-0.216848483	-0.145888049	-0.061650892	0.205060591	0	0.155759003	0.029956286	-0.036806237	-0.145801173	-0.729008828	-0.933175485	-0.180891068	0	0.245897004	0.207956446	-0.062411296	-0.077156287	0.145532689	0.208600223	0.4705432	0	0.116503124	0.267065068	0.305160032	0.229851026	0.169427011	-0.485944716	-0.373747623
YDR411C	DFM1	0	-0.354424386	-0.478506218	-0.37847515	-0.175393821	-0.070004129	-0.168029632	-0.128299711	0	0.259116047	0.291850747	0.284003058	0.451544123	0.485664737	-0.040941602	-0.16154908	0	0.054752994	-0.192405993	-0.259208962	-0.103100163	0.054834582	0.120112866	0.059070797	0	0.354875401	0.476397165	0.560635818	0.674661783	0.790431856	0.787799838	0.809974495
YOR236W	DFR1	0	0.675179383	1.137145108	1.479580641	1.091413803	0.852964967	0.876009386	0.56508408	0	0.147488437	0.227638283	0.527817785	0.405222766	0.136613119	-0.302760365	-0.403601501	0	0.462713634	0.977447306	1.243022823	1.220504188	0.734273323	0.960350669	0.371890748	0	0.251011088	0.326832445	0.16599312	0.296154204	0.365438051	-0.209179433	0.03056988
YOR245C	DGA1	0	-0.05329719	-0.091684031	0.0246584	0.18169694	0.032482747	0.072400911	-0.09824702	0	-0.008047194	-0.121320564	0.043582427	-0.38174978	-0.353243038	-0.653051937	-0.281150945	0	-0.006266092	-0.091590837	0.030677579	-0.047593945	-0.072315517	-0.210295471	-0.166323549	0	-0.013328807	-0.143000206	-0.216721747	0.091454935	-0.170685724	-0.263984635	-0.270851137
YOR311C	DGK1	0	0.129858468	0.479183912	0.391759249	0.390041749	0.29516372	0.037850422	-0.029783057	0	0.179435897	0.166860176	0.0115216	-0.331164296	-0.230314792	-0.555919358	-0.475713687	0	0.22153198	0.472192258	0.570026515	0.297250872	0.21578945	0.108189466	0.052225312	0	0.153671871	0.224336261	0.203388189	0.058566024	0.084877987	-0.287280256	-0.230753467
YNL130C-A	DGR1	0	0	0	0	0	0	0	0	0	0	0	1.435660594	0	0	0	1.43629512	0	0	0	0	0	0	0	0	0	0	0	0	0	0	0	0
YKL121W	DGR2	0	-0.307550769	-0.458697853	-0.465577506	-0.360650468	-0.159548636	-0.067106733	0.049256771	0	-0.075401298	-0.329559928	-0.288933973	-0.329559928	-0.329559928	-0.329559928	-0.329559928	0	-0.250688765	-0.309711713	-0.138697087	-0.040930013	-0.309711713	-0.035277088	-0.140684668	0	-0.25826529	-0.228720402	-0.414092224	-0.414092224	-0.414092224	-0.414092224	-0.405547967
YDL160C	DHH1	0	-0.032732663	-0.170455257	-0.145222481	-0.132968056	-0.077882727	-0.218497498	0.023581049	0	-0.005169406	0.005831687	-0.222409294	-0.055913511	0.20609595	0.559045619	0.46433673	0	-0.238778016	-0.28743642	0.113829507	-0.182630176	-0.185062307	-0.219634969	-0.164626792	0	-0.123571339	-0.044096212	-0.171056803	-0.108294815	-0.007992155	-0.284431228	0.160273286
YKL078W	DHR2	0	0	1.286331163	1.902621603	1.039664829	0.726377852	0	0	0	0	0	0	0	0	0	0	0	0	1.050801176	1.038745197	0.940114117	0.799070723	0.201094318	0	0	0	0	0	0	0	0	0
YMR316W	DIA1	0	2.746840931	2.014914841	0.752950215	0.535983462	0.620725607	0.771140071	0.617770241	0	-0.162326459	0.098172535	0.053270373	0.428504181	0.902980175	1.226334284	1.935157313	0	3.43511159	2.401064965	0.844986259	0.298148643	0.538183004	1.062233436	0.594680212	0	0.25222998	-0.132744216	0.548855711	0.428727678	0.5401211	0.802823343	0.811595578
YOR080W	DIA2	0	0.032100843	0	0.221530669	0.029134804	0	0.133563526	0.155244071	0	0	0.081462347	0	0	0	0	0.547736069	0	-0.010235593	-0.010235593	-0.010235593	0.143063901	0.187981939	0.094745103	0.072984584	0	0.006190289	0	0	0	0	0	0
YDL024C	DIA3	0	0	0	0	0	0	0	0	0	0	0	0	0	0	0	0.111699072	0	0	0	0	0	0	0	0	0	0	0	0	0	0	0	0
YHR011W	DIA4	0	-0.142974057	-0.541871628	-0.345780824	-0.541871628	-0.541871628	-0.33271775	-0.04245686	0	0.072771398	0.057894873	-0.059014872	-0.29311147	-0.105457725	0.19224322	0.21209859	0	-0.187657379	-0.626280256	-0.626280256	-0.626280256	-0.626280256	-0.626280256	-0.542610745	0	0.013997248	-0.346726921	-0.500813549	-0.430430957	-0.529241254	-0.529241254	-0.529241254
YPR082C	DIB1	0	0.031469047	0.206565233	-0.42102056	-0.106844625	0.003675455	-0.296678582	-0.157703544	0	0.048999887	0.165485213	0.379340309	0.523419096	0.528573488	0.376488292	0.340496935	0	0.034222673	0.283480718	0.12423384	-0.188021851	-0.127098885	-0.149290554	-0.085024388	0	0.103621715	0.168067246	0.24861589	0.331801232	0.568486643	0.497734794	0.264939052
YLR348C	DIC1	0	-0.063903665	-0.049992179	-0.439245652	-0.33965962	-0.614017558	0.13344927	0.613965258	0	0.09957243	0.085468488	0.405082342	0.453044373	0.300403432	0.131053345	-0.30005616	0	0.27447288	0.022111601	-0.147392713	-0.254196075	-0.530239044	0.30089389	0.785057013	0	0.197212329	0.077413467	0.347228931	0.23284719	0.419531446	0.465390115	0.6571084
YKR035W-A	DID2	0	0	0	0	0	0	0	0	0	0	0	0	0	0	0	0	0	0	0	0	0	0	0	0	0	0	0	0	0	0	0	0
YKL002W	DID4	0	-0.065938723	-0.227456448	-0.693804219	-0.379799184	-0.722187413	-0.355751021	-0.197894233	0	0.409170886	0.455588316	0.516932214	0.404693817	0.448621842	0.448687412	0.074540387	0	-0.151348017	-0.047311213	-0.424950251	-0.299163184	-0.375500962	-0.254291568	-0.233776502	0	-0.054204629	0.36280423	0.335125778	0.300987741	0.086724832	0.285446104	0.151336196
YGR227W	DIE2	0	-0.304419191	-0.249817379	-0.091178246	-0.011154642	-0.123804718	-0.208752758	-0.330537898	0	0.027924387	-0.184627172	-0.584553298	-0.77828939	-1.641492755	-1.857146452	-1.240802301	0	-0.206429816	-0.301741608	-0.163362118	-0.218590168	-0.361309368	-0.482490429	-0.45738799	0	0.143259633	-0.177978097	-0.495396212	-0.666101539	-0.874103285	-1.418481113	-1.505374195
YLR437C	DIF1	0	0.223880008	0.158234948	-0.500891145	-0.166950559	-0.387689561	0.005945004	0.150942875	0	-0.003868268	0.011365112	-0.160095739	-0.079068	-0.5258032	-0.521496433	-0.604338018	0	0.090242838	-0.331661585	-0.571653165	-0.097971808	-0.528284729	-0.178773521	0.144184359	0	-0.138224151	-0.271679307	0.014988722	-0.226993234	-0.162215996	-0.426016948	-1.110975647
YPL049C	DIG1	0	0.069123938	0.277550293	0.539895773	0.556397594	0.424517712	0.405006277	0.511970456	0	-0.273650612	-0.379916734	-0.173605685	0.100139862	0.068501659	0.217161619	-0.379899214	0	0.068580943	-0.221991414	-0.007956719	0.024838232	-0.089694873	0.180910221	0.250392379	0	-0.015447506	-0.436378625	-0.079768201	-0.302464823	0.111631096	0.281744462	0.254397438
YDR480W	DIG2	0	0.028949799	-0.137557165	-0.252926918	0.02159231	-0.110964955	0.109232353	0.42852395	0	0.057736104	0.073744729	0.170842201	0.48269092	0.354710999	0.127822623	-0.214064993	0	-0.240248655	-0.405943557	-0.440780063	-0.154097472	-0.155115052	-0.123873169	-0.223980397	0	-0.056644562	-0.156270056	-0.071291898	0.124501868	0.217896988	0.233415546	0.108332465
YPL266W	DIM1	0	0.529893513	1.134573615	1.695740144	1.555572582	1.33347817	0.998921045	0.486760949	0	0.344711272	0.532607257	0.663022838	0.632441585	0.489533714	0.322959128	-0.429248614	0	0.321318461	0.709356137	1.189785188	1.138661533	1.166190597	0.940595023	0.297509403	0	0.227287558	0.312127182	0.350603628	0.170235154	0.294363248	0.365080268	0.109286119
YDR263C	DIN7	0	-0.036144593	-0.036144593	0.362512235	0.099797352	-0.036144593	0.11785525	0.17679821	0	0.219549574	0.09632933	0.381726359	0	0	0	0	0	-0.084771828	-0.07043082	0.047976088	-0.084771828	0.157117156	-0.084771828	0.340472614	0	0.296283762	0.073754879	0.120523613	-0.026913346	0.228442355	-0.026913346	-0.026913346
YLR129W	DIP2	0	0.271810902	1.115496801	1.27660603	0.740119009	0.657270273	0.586644614	0.030736771	0	-0.279976548	-0.324258418	-0.222311548	-0.277915874	-0.195633497	-0.460779418	-0.353299576	0	0.175744283	0.843771725	0.978082782	0.699813806	0.813566624	0.504655974	0.252010264	0	-0.357101286	-0.250671015	-0.514709828	-0.254484863	-0.362059941	-0.541316136	-0.301549501
YPL265W	DIP5	0	0	0.323485365	0.241522939	0.315658968	0.5864333	0.557963877	0.412694826	0	-0.342611633	-0.342611633	-0.342611633	-0.342611633	-0.342611633	-0.342611633	0.222303026	0	0.275244602	0.36219706	0.300880618	0.148538591	0.030155778	0.31501851	0.068059501	0	0	0	0	0	0	0	0
YOL021C	DIS3	0	0.286475983	0.702869376	0.962958266	0.760605492	0.632314137	0.205683462	0.187223807	0	0.051645341	-0.019508215	0.18610089	0.144452695	0.158683541	-0.09104468	-0.651382145	0	0.113173825	0.431895504	0.715847191	0.425420238	0.480917117	0.166078309	0.070449971	0	0.007217042	0.022004492	-0.094113593	0.126072202	0.05061048	0.151058892	0.206146263
YDR403W	DIT1	0	0	0	0	0	0	0	0	0	0	0	0	0	0	0	0	0	0	0	0	0	0	0	0	0	0	0	0	0	0	0	0
YDR402C	DIT2	0	0	0	0	0	0	0	0	0	0	0	0	0	0	0	0	0	0	0	0	0	0	0	0	0	0	0	0	0	0	0	0
YIR004W	DJP1	0	0.064921404	0.008052326	-0.065859021	-0.441254893	-0.213297443	0.013523793	-0.223130968	0	-0.327053012	-0.375524115	-0.58460652	-0.899830904	-1.021361031	-0.750781625	-0.298943284	0	-0.4816674	-0.260986128	-0.435930248	-0.298712915	-0.527659442	-0.412771946	-0.462149716	0	-0.2684619	-0.413049838	-0.483342731	-0.649250535	-0.873482484	-0.704094559	-1.292715495
YDL174C	DLD1	0	-0.139005258	-0.580744678	-0.865218355	-0.182350974	-0.054126683	-0.247701465	-0.181913611	0	0.141513753	0.219579936	0.481111525	0.578254376	0.829311838	0.845757579	0.233963983	0	-0.010543775	-0.379990334	-0.498784319	-0.447078652	-0.248646199	-0.053804217	0.048239385	0	0.17820242	0.225211736	0.394749261	0.542238241	0.768834719	0.938207372	1.04594109
YDL178W	DLD2	0	-0.143910059	0.047626897	-0.02230041	-0.062611947	-0.248214179	-0.33509785	-0.340667254	0	-0.044992678	0.064986942	0.346592659	0.402202994	0.43038102	0.169941906	-0.208584503	0	0.338415066	0.447133668	0.724314028	0.455572697	0.222093577	0.284809414	0.392973041	0	0.109660069	0.424783632	0.50279261	0.619613202	0.786421277	0.787888905	0.686209798
YEL071W	DLD3	0	1.41090726	2.578330822	2.010507448	1.096507768	0.775628952	0.992950075	1.260680027	0	-0.093156574	-0.157733572	-0.268089194	-0.46252032	-0.778902783	-1.004782712	-0.527521046	0	1.876177221	2.717069757	2.092171138	1.057851696	1.081604003	1.041250164	1.109682229	0	0.082639726	0.299638738	0.251479262	0.093575237	0.007572872	-0.340620011	-0.427928363
YJL065C	DLS1	0	0.107777033	0.05600105	0.242242014	0.215490149	0.195374762	0.031734371	0.022727679	0	0.528010585	0.557965964	0.932640384	0.935365324	1.131648979	1.537634609	1.05187819	0	-0.117752191	-0.305238601	-0.602157872	-0.135786749	-0.392041239	-0.221319022	-0.562933116	0	0.09691223	-0.230721911	0.109753454	0.152168221	0.247472679	0.6189975	0.86077945
YMR126C	DLT1	0	-0.045764493	0.456407701	0.073546017	0.041084921	0.240598665	-0.157987121	-0.133698513	0	-0.656632919	-0.509244425	-0.328161029	-0.549132989	-1.081585791	-0.837550915	-1.008910542	0	0.201789672	0.372356381	0.21131738	0.111861319	0.206840939	0.152471282	0.062747852	0	-0.164998009	-0.247124625	-0.284655407	-0.116159722	-0.58222767	-0.712462891	-0.688493959
YHR115C	DMA1	0	-0.129205902	0.243073916	0.379664773	0.512636528	0.540426655	0.267501798	0.130069815	0	-0.192845506	-0.223830404	-0.186890884	0.019570693	0.080707077	-0.045582436	-0.465719132	0	0.068686315	0.034392015	0.181601437	0.388059863	0.298116675	0.259226477	0.277840831	0	-0.053271243	-0.134211528	0.045609023	-0.056795978	0.163412746	0.315046253	0.173329898
YNL116W	DMA2	0	-0.05436395	0.504723207	0.749995724	0.503896713	0.314473676	1.78301E-05	-0.149384432	0	-0.220288293	-0.257486414	-0.242380255	0.095115457	0.034838017	-0.025873232	-0.875842905	0	0.334599228	0.657725313	0.819892453	0.357047495	0.595985446	0.20197564	-0.093284534	0	0.196282321	-0.034874551	0.110332284	0.096993448	0.322580185	0.344533506	0.267237355
YER179W	DMC1	0	-0.40315863	-0.124020188	-0.40315863	-0.40315863	-0.40315863	-0.40315863	-0.40315863	0	0.082526702	0.393388225	0.394405437	0.594785201	0.656661349	0.425159703	0.442792697	0	-0.004200441	-0.156318946	-0.156318946	-0.156318946	-0.156318946	-0.156318946	-0.156318946	0	0.424250737	0.360600925	0.621020119	0.703635935	0.746616856	1.030148713	0.914594065
YMR211W	DML1	0	0.054050928	0.168962062	0.718807144	0.609023315	0.559129581	0.131177253	-0.142555755	0	0.012588193	0.351932078	0.324531492	0.466586622	0.378261873	0.610173104	0.573515995	0	0.109748431	0.670440554	0.710418986	0.917759325	0.78935224	0.607613545	0.513656103	0	0.118075794	0.466512081	0.031834403	0.422846581	0.401975014	0.649812124	0.750109263
YHR164C	DNA2	0	0	0	0	0	0	0	0	0	0	0	0	0	0	0	0	0	0	0	0	0	0	0	0	0	0	0	0	0	0	0	0
YER166W	DNF1	0	-0.071258564	-0.296994152	-0.56845004	-0.292683757	-0.407917547	-0.320598092	-0.099988785	0	-0.017554775	-0.049195274	-0.182149436	-0.416017371	-0.344762394	-0.247442014	-0.362554875	0	-0.017835735	0.027428891	0.037499596	-0.114820597	-0.140695198	-0.279346165	0.201551114	0	-0.02597289	-0.015778302	0.09943021	-0.103703411	-0.03985216	-0.143065394	-0.075212651
YDR093W	DNF2	0	-0.605074892	-0.76362235	-0.678581628	-0.43968702	-0.350807184	-0.215811986	-0.303865501	0	-0.034347791	-0.042660341	0.054232783	0.204533102	0.32661531	0.535987536	0.398222979	0	-0.476356212	-0.543197424	-0.324558941	-0.393968578	-0.36227198	-0.030892378	0.120616744	0	-0.086024585	-0.00800715	0.003158761	0.153132532	0.318493215	0.349530335	0.486719603
YMR162C	DNF3	0	-0.315152002	-0.4463727	-0.4463727	-0.286730598	-0.385509058	-0.305463193	-0.390913247	0	-0.025190747	-0.253892478	-0.253892478	-0.253892478	-0.253892478	-0.206954465	0.136940266	0	-0.325800856	-0.325800856	-0.325800856	-0.325800856	-0.325800856	-0.016997326	-0.146417202	0	-0.19200474	-0.19200474	-0.19200474	-0.19200474	-0.19200474	-0.19200474	-0.19200474
YOR005C	DNL4	0	-0.038155201	-0.038155201	-0.038155201	-0.038155201	-0.038155201	-0.038155201	-0.038155201	0	-0.160765329	-0.114274269	-0.160765329	-0.160765329	-0.160765329	0.005024438	0.398452358	0	-0.035581684	-0.035581684	-0.011389682	-0.035581684	-0.035581684	-0.035581684	-0.035581684	0	0.003904415	0	0	0	0	0	0
YLL001W	DNM1	0	-0.278297573	-0.614359878	-1.011174907	-1.003481053	-0.89262395	-0.769229581	-0.558791445	0	0.073154693	-0.00098217	-0.010084357	0.117801728	-0.124325426	-0.322956465	-0.644427437	0	-0.156944212	-0.216060405	-0.346546622	-0.545059918	-0.660803409	-0.553644057	-0.278975053	0	-0.05238297	-0.158029794	-0.154234248	-0.086819025	0.026851652	0.07675581	-0.091986284
YKL213C	DOA1	0	-0.101893502	-0.290150594	-0.654667644	-0.362227348	-0.338774688	-0.247110563	0.262464385	0	0.199408043	0.229865479	0.351368388	0.370839124	0.232233324	0.278048141	0.426087331	0	0.464386969	0.083654834	-0.305601521	-0.168921024	-0.052234477	0.053382911	0.426298464	0	0.245736148	0.296004466	0.447491215	0.306736811	0.374508113	0.448949447	0.63333424
YDR069C	DOA4	0	0.165281713	-0.299010149	-0.299010149	-0.236556822	-0.299010149	-0.228387261	-0.105162726	0	-0.296345805	-0.296345805	-0.296345805	-0.296345805	-0.296345805	-0.296345805	-0.054969311	0	-0.176706675	-0.284943737	-0.376068071	-0.309296884	-0.360656141	-0.376068071	-0.213548643	0	0	0	0	0	0	0	0
YGL240W	DOC1	0	0	0	0.099456804	0	0.544208394	0	0.150026691	0	0	0	0	0.362845768	0.627261297	0	0.301798329	0	0	0	0	0	0	0.016995436	0.0856422	0	0	0	0	0	0.014169588	0.188122361	0
YHR044C	DOG1	0	-0.048549457	-0.149980933	-0.30408231	-0.088135653	-0.143418352	-0.243428047	-0.6175397	0	0.057620701	0.136882851	0.367780915	0.151777728	0.186039879	0.282573535	0.048312918	0	0.349119535	0.352656414	0.01007809	0.426394834	0.171200294	0.239033643	0.200492883	0	0.358786297	0.117541871	0.423708704	0.469240651	0.443884299	0.366252949	0.579731072
YHR043C	DOG2	0	-0.010112508	-0.207522942	-1.095026007	-2.245615821	-2.473615845	-1.405881851	-0.994643873	0	0.324105704	0.694426615	1.052259611	1.216417508	1.661081874	2.148101607	1.986444551	0	-0.144187661	-0.11407522	-0.984156939	-1.7256947	-2.322674422	-1.629762739	-1.063078037	0	0.311292569	0.657165546	0.755401259	0.832415517	1.067517318	1.387163986	1.473221419
YNL001W	DOM34	0	0.583695842	0.838919842	0.834904956	0.562583072	0.706349954	0.506420407	0.538793585	0	0.052419728	0.320039418	0.288641353	0.522782775	0.437079524	0.533653198	-0.056786179	0	0.155406253	0.596755838	0.575366654	0.537896597	0.675414543	0.594858087	0.368683895	0	0.232397111	0.498536767	0.318369572	0.34746313	0.382129175	0.506575619	0.231535232
YDR273W	DON1	0	0	0	0	0	0	0	0	0	0	0	0	0	0	0	0	0	0	0	0	0	0	0	0	0	0	0	0	0	0	0	0
YDR141C	DOP1	0	-0.152830233	-0.132240237	-0.131361907	0.030801328	-0.027321521	-0.00891737	0.074941308	0	-0.117663644	-0.15982159	-0.147559891	-0.189749597	-0.116151653	0.230216266	0.505872683	0	-0.156756888	0.051336329	0.14305866	0.106619041	0.206799071	0.068171308	0.20462233	0	0.088674897	0.208275435	0.011135567	0.300754362	0.067353798	0.07913537	0.10202338
YDR068W	DOS2	0	-0.261868639	-0.36947561	-0.551864536	-0.754939349	-0.212729248	-0.02544273	0.089034478	0	0.254789948	0.441978179	0.45638513	0.362107544	0.794284964	0.919779648	1.130635598	0	-0.281742374	-0.662129504	-1.185787489	-0.337035808	-0.194386331	-0.345641536	-0.33582958	0	-0.145427859	-0.383053004	-0.243939987	-0.310430133	-0.328259374	0.068912302	0.069005068
YDR440W	DOT1	0	-0.03108552	0.221085164	0.001957882	0.165553575	0.229671539	0.616451686	0.053766424	0	-0.191103698	-0.185743452	-0.411162222	-0.699654176	0.102523035	-0.603670696	-0.69552417	0	-0.425076049	-0.242453992	-0.110225156	-0.095281714	-0.096910937	0.039497874	0.246795335	0	-0.159809859	0.025955349	-0.305434999	-0.428430937	-0.35932621	-0.72084755	-0.72084755
YIL010W	DOT5	0	-0.072211892	-0.101240163	-0.170395929	-0.42659287	-0.384294424	-0.226428063	-0.038720904	0	-0.140020247	-0.059944854	-0.081031936	-0.187039968	-0.486835408	-0.301309936	-0.109555807	0	0.074431491	0.056630529	-0.153205685	-0.149818134	-0.187905052	-0.119432275	-0.002299773	0	0.115758333	-0.099534845	-0.320367542	-0.292746774	-0.217712445	-0.028174058	-0.111542126
YER088C	DOT6	0	0.062533919	-0.033601345	-0.087100219	0.145935958	0.186478159	0.218131593	0.208509933	0	0.009394356	-0.061346318	-0.051252124	0.245319017	0.440745151	0.401177577	0.206632594	0	0.01897704	-0.279696772	-0.173423218	-0.048305984	-0.069779869	0.129586122	-0.068669235	0	0.053836469	0.029758605	0.027694643	0.172319909	0.403614539	0.536757669	0.772225437
YJL090C	DPB11	0	0.045442553	0.276939685	0.281403393	0.199764499	0.259521301	0.152172154	0.043050985	0	-0.507345446	-0.534131344	-0.534131344	-0.534131344	-0.534131344	-0.534131344	-0.487668223	0	0.317511116	0.16469017	0.223245125	0.184156222	0.251934539	0.271320372	0.060935124	0	-0.301013141	-0.335426087	-0.335426087	-0.335426087	-0.335426087	-0.335426087	-0.335426087
YPR175W	DPB2	0	-0.038489421	0.492607905	0.49615486	0.205042402	0.061457549	0.508166422	0.086827622	0	0.195612151	0.160114162	-0.146025504	0.051237365	-0.22928228	-0.056109741	-0.010539708	0	0.180025725	0.460605678	0.348695217	-0.033529438	0.056436713	0.233144212	0.132917524	0	-0.139214428	-0.236461006	-0.081851995	-0.233799263	-0.241595158	-0.613286627	-0.739044393
YBR278W	DPB3	0	-0.276597503	0.066908107	-0.046184157	-0.158132467	-0.230110618	0.062219265	-0.24216158	0	0.838049795	0.682557716	0.848272598	0.822229852	0.927323206	0.915716653	0.986259628	0	-0.154541732	-0.07600007	-0.429635306	-0.240154468	0.062930719	0.2543755	-0.112943038	0	-0.359032451	0.139544007	0.003975584	-0.173529325	-0.179693322	0.190343916	0.299678153
YDR121W	DPB4	0	0.192175735	0.614529563	0.768287222	0.924587787	0.893290601	0.465261345	0.423605165	0	0.230772191	0.54018847	0.828106215	0.868177517	1.137989389	1.333773105	0.975462432	0	0.039738431	0.742124463	0.555828601	0.649729449	0.99899203	0.663324221	0.332006137	0	0.231156629	0.47190705	0.559924291	0.371803618	0.739084364	0.752835063	0.632257434
YIL103W	DPH1	0	0.025941375	0.576112832	0.711417113	0.383978255	0.315552783	0.269659302	0.064765724	0	0.163281447	0.162683078	0.364127154	0.33611819	0.358289997	0.324252042	0.285110601	0	0.103998969	0.380708739	0.677891622	0.443521815	0.490824301	0.367161526	0.03970949	0	-0.043137169	0.050946751	0.321822365	0.240553579	0.190509355	0.316552981	0.312964862
YKL191W	DPH2	0	0.158737641	0.804845646	1.364400671	1.24415573	0.923175679	0.480875231	-0.018346358	0	0.256528051	0.310430186	0.535657728	0.655025068	0.725877061	0.019311187	-0.369763083	0	0.049046967	0.488200277	1.183295385	0.979227505	0.848889519	0.704806319	0.196015418	0	0.403331641	0.349672078	0.629309707	0.646208152	0.817675556	0.901227407	0.906871258
YLR172C	DPH5	0	0.11279665	0.391048291	0.753673571	0.978692017	0.97221957	0.53161546	0.303322129	0	0.449642761	0.508092621	0.750493618	1.099840195	1.330278334	1.517261525	0.851004443	0	-0.131161074	0.064157093	0.559941717	0.458701325	0.66080236	0.479617369	0.14237096	0	0.349292218	0.331271376	0.573913312	0.63806737	0.867841971	1.09225059	1.208732597
YLR143W	DPH6	0	0.287209135	0.508579132	0.780872656	0.727031808	0.760343863	0.409560839	0.495761756	0	0.005476527	0.002665098	-0.013246621	0.166107778	0.184087074	0.514361704	-0.411903449	0	0.090473072	0.545846611	0.573754807	0.381208043	0.528305163	0.394233277	0.227413729	0	-0.061315255	-0.002529819	0.055197905	0.043586798	-0.046658241	-0.253843654	-0.345682098
YDR294C	DPL1	0	-0.345302315	-0.507517475	-0.270096441	-0.042946039	-0.135863533	-0.39083985	-0.193548858	0	0.212192409	0.370113705	0.540619718	0.675044826	0.906043382	0.74368728	0.211847499	0	-0.014672124	-0.033353952	0.015805845	0.109426632	-0.034632158	0.041106375	0.204361678	0	0.291577968	0.336559949	0.402669802	0.510311537	0.759542004	0.907624307	0.878417823
YPR183W	DPM1	0	-0.122410199	-0.132703283	-0.333667401	-0.137399421	-0.439989243	-0.286243852	-0.289018535	0	0.672487278	0.850612216	1.154769802	1.486002052	1.772114383	2.301473175	1.979634645	0	0.164571777	0.068882029	0.02316768	-0.117766408	-0.262823898	-0.144001572	-0.141570007	0	0.671754356	0.671642985	1.005374935	1.154174712	1.401198472	1.872978172	1.983545172
YDR284C	DPP1	0	-0.176207747	-0.317160196	-0.595458631	-0.558600552	-0.293942417	-0.184083111	-0.149513223	0	0.328329391	0.310430073	0.348269672	0.303794341	-0.190306231	-0.744740323	-0.520146283	0	0.009174183	0.035729769	-0.250883006	-0.093691785	-0.040749802	0.055997422	0.219428291	0	0.274455967	0.510206929	0.413702393	0.580821528	0.486308609	0.089993606	-0.030218094
YLL018C	DPS1	0	0.127393603	0.224816112	0.3895713	0.36465737	0.275283074	0.16783916	0.001145287	0	0.234783361	0.405686177	0.687121861	1.054210179	1.501605613	2.178530571	2.10932145	0	0.105894753	0.124255114	0.274789934	0.146266368	0.125638642	0.228053194	-0.004790603	0	0.238988395	0.303265672	0.436053431	0.676256925	0.950821301	1.436272418	1.745984874
YKR071C	DRE2	0	0.508970359	1.204762845	0.898333585	0.711771105	0.721237833	0.431208156	0.358476088	0	-0.172891035	-0.127649455	-0.218537526	-0.286096833	-0.399973454	-0.871537192	-1.064408632	0	0.406078835	0.843906541	0.625086101	0.629257957	0.619279671	0.4265381	0.327875219	0	-0.070219584	-0.070049236	-0.190449681	0.003567192	-0.274418111	-0.229426447	-0.524195105
YGR093W	DRN1	0	0.257678654	0.630634606	0.754809776	0.331855595	0.186095737	0.157220575	-0.134506988	0	-0.034893258	-0.047773821	-0.005631472	-0.088446763	0.01290716	-0.398676023	-0.449923692	0	-0.096788641	0.410909068	0.308869369	0.420017654	0.272566151	0.105519836	-0.311885831	0	0.088348796	0.203633607	0.153487536	0.064524468	0.070441185	0.109508953	-0.17312294
YLL008W	DRS1	0	0.757975303	1.812119648	2.054181399	1.462208368	1.376364955	0.986411398	0.31725116	0	-0.124472172	0.187183753	0.04872625	-0.024585701	-0.049214269	-0.321985092	-0.480822028	0	0.366356683	1.297991913	1.476203485	1.201851234	1.221030739	0.798317266	0.266049477	0	-0.213464385	-0.168378951	-0.187679615	-0.011743901	0.019842399	0.034376802	-0.147291901
YAL026C	DRS2	0	-0.023999247	-0.085676687	-0.148997276	0.036322577	-0.027444188	0.023772202	-0.012426862	0	0.293212838	0.239946332	0.278386586	0.135464768	0.171534023	0.290720056	-0.082180408	0	-0.180304317	0.1435459	0.243333332	0.163685202	0.192006828	0.311617002	0.31386341	0	-0.008188665	0.261633835	0.360124129	0.413282331	0.50127958	0.197344255	0.152588692
YOL073C	DSC2	0	-0.403047562	-0.820510601	-0.655548168	-0.353560341	-0.392978533	-0.236826062	0.057790218	0	-0.044181462	-8.73652E-05	0.218694996	0.42898457	0.32007132	0.113122421	-0.042857902	0	-0.347400102	-0.581900809	-0.724541381	-0.147786412	-0.393669527	-0.36420058	-0.218897017	0	0.225773511	-0.001750084	0.360461422	0.449989645	0.544665271	0.424676325	0.550508888
YOR223W	DSC3	0	-0.579150764	-1.297663166	-0.382185419	-0.282099394	-0.129015712	-0.352366351	-0.084839242	0	-0.13303911	-0.064369704	-0.336553292	-0.435490256	-0.749397322	-0.684654783	-0.62275303	0	-0.256831792	-0.82061378	-0.722399729	-0.318306731	-0.342214009	-0.47434716	-0.309118496	0	0.060744454	-0.014462358	-0.037889284	-0.047213275	-0.364626624	-0.176636429	-0.043927996
YGL196W	DSD1	0	0.151450298	0.217091964	0.242554877	0.208216985	0.005894032	-0.010928678	0.25939022	0	0.15075059	0.258973384	0.308580106	0.672037004	0.825433974	0.722188612	0.339671821	0	0.423364191	0.255103593	0.36046716	0.193705397	-0.101426558	-0.051762354	-0.155952077	0	0.368677559	0.456410313	0.538015981	0.434571547	0.597695662	0.797964916	0.881434345
YER124C	DSE1	0	-0.0133217	0.255851905	0.399093198	-0.14991579	-0.022855902	0.08113744	-0.392507024	0	-0.102144372	-0.144829	-0.190497373	-0.263191071	-0.160422188	0.086285342	0.392761554	0	-0.135861209	0.181768819	0.472363934	0.123653834	0.288066066	0.294537249	-0.362524637	0	0.037405469	0.189097405	-0.067207577	0.02976222	-0.065584283	0.063488746	0.072206377
YHR143W	DSE2	0	-0.46556426	-0.180210062	0.139109406	0.064488784	-0.029517885	-0.011248893	-0.428098649	0	-0.163159021	-0.727974166	-1.25288779	-1.502922974	-1.721271219	-1.329907602	-0.656856267	0	-0.273414437	-0.333373226	0.210247429	-0.061155699	-0.147669044	0.025777595	-0.491136084	0	-0.064647357	-0.325676569	-0.645039053	-0.789156277	-0.963803588	-1.160630687	-1.143980906
YOR264W	DSE3	0	-0.14039677	-0.02444321	-0.017835982	-0.332003723	0.107282282	0.161295546	-0.166102858	0	-0.238483672	-0.183169567	-0.105192211	-0.063347036	-0.105791533	0.213978984	0.343221535	0	-0.098482683	-0.138414101	0.137513271	0.04234489	0.142889108	0.288882372	-0.120714884	0	-0.025200309	-0.226985052	-0.348421479	-0.303041634	0.001395546	0.079644363	0.22194725
YNR067C	DSE4	0	-0.021704355	-0.275511197	-0.179526224	-0.023037419	0.289854458	0.254292327	0.29463536	0	-0.519279925	-0.82846224	-0.960505622	-0.761981668	-0.463200381	-0.056548993	0.276003052	0	-0.134526189	-0.387441175	0.005392075	-0.141990226	0.247578039	0.296816448	0.07444904	0	-0.307283116	-0.477635477	-0.662654459	-0.621711123	-0.498560434	-0.22219776	-0.262519699
YEL070W	DSF1	0	-1.12182441	-1.12182441	-1.12182441	-1.12182441	-1.12182441	-1.12182441	-1.12182441	0	-0.424728792	-0.110087015	-0.4396125	-0.392842078	-0.234970935	-0.187330071	-0.318093073	0	-1.55844398	-1.55844398	-1.55844398	-1.55844398	-1.55844398	-1.55844398	-1.55844398	0	0	0	0	0	0	0	0.03936303
YBR007C	DSF2	0	0.459114232	0.858508395	0.895380743	0.344025782	0.4744238	0.329960242	0.604217703	0	-0.556131893	-0.695575193	-0.695575193	-0.695575193	-0.695575193	-0.695575193	-0.684079554	0	-0.176887556	0.125103524	0.18623888	0.082287537	0.004541125	-0.018341398	-0.049641817	0	-0.432018677	-0.432018677	-0.432018677	-0.432018677	-0.432018677	-0.432018677	-0.432018677
YMR276W	DSK2	0	-0.168963536	-0.086856104	-0.027241579	0.177313292	-0.219678247	-0.036038477	0.288152829	0	-0.272887368	-0.089742202	0.15878822	0.346349968	0.518577154	0.835486983	0.205360687	0	-0.140244968	-0.341808899	-0.055966536	-0.205312224	-0.49451452	-0.325222595	0.050189667	0	0.237301752	0.221875548	0.491273268	0.462767118	0.647710786	0.975538426	1.203519004
YNL258C	DSL1	0	-0.071430319	-0.25071253	-0.164950242	-0.203247977	-0.215864119	-0.052692147	-0.084606852	0	0.344058562	0.28237613	-0.004392634	-0.067599933	0.320406396	0.182193713	0.285306177	0	-0.394922019	-0.468014251	-0.300703799	-0.327224602	-0.16748217	-0.283764339	-0.237726146	0	-0.02081861	0.109360251	-0.035771188	-0.014985538	-0.046968322	-0.069562254	-0.131539707
YIR010W	DSN1	0	0.148280547	0.252829705	0.438830304	0.514430622	0.394332626	0.275690292	0.378189014	0	-0.127362735	-0.74310242	-0.713125652	-0.694686733	-0.804477648	-0.872666112	-0.747206691	0	-0.068287336	-0.222098269	-0.025273046	0.021335761	-0.020478846	0.103266016	0.022968828	0	-0.281104352	-0.528525871	-0.471147571	-0.741265834	-0.682568562	-0.396104231	-0.669825819
YMR287C	DSS1	0	0	0	0	0	0	0	0	0	0	0	0	0	0	0	0	0	0	0	0	0	0	0	0	0	0	0	0	0	0	0	0
YPR017C	DSS4	0	0.223120747	0.140173471	0.47074155	0.465010925	0.184944273	-0.418397326	0.272521422	0	0.09884669	0.288901429	0.047911462	0.345539521	0.362785319	0.195559132	0.100242596	0	-0.268299987	0.225415085	0.395451677	0.594120781	0.43827424	0.450833969	0.117220345	0	-0.430747503	0.170483942	0.089920716	0.363496763	0.275022094	0.020249776	0.305402754
YGL043W	DST1	0	0.393434498	0.289255487	0.425486516	0.091590573	0.124553382	0.290271655	0.290654447	0	-0.195157393	-0.248534814	-0.384574852	-0.376096606	-0.40112171	-0.633121769	-0.493237497	0	0.029188522	0.231160157	0.236769875	0.105415397	0.061308669	0.200900548	-0.012212284	0	-0.280567253	-0.084903324	-0.305745117	-0.164118746	-0.366108524	-0.305697221	-0.338226078
YDL219W	DTD1	0	0.091246431	0.187079594	-0.225721396	-0.132227149	0.075861029	-0.13049066	-0.001296949	0	0.280171637	0.92554285	1.007613937	1.025177586	1.19527541	1.646832748	1.442303187	0	-0.051231971	0.227466141	-0.033552221	0.256341427	0.119659966	0.215283902	0.200439035	0	0.168769675	0.216886491	0.333071522	0.482220023	0.395592865	0.675823293	0.498527814
YBR180W	DTR1	0	0	0	0	0	0	0	0	0	0	0	0	0	0	0	0	0	0	0	0	0	0	0	0	0	0	0	0	0	0	0	0
YOL087C	DUF1	0	-0.173491904	-1.033588627	-1.033588627	-0.929413021	-0.982174759	-0.383504224	-0.130156948	0	-0.36095572	-0.682819779	-0.920250178	-1.000880607	-1.068780857	-1.068780857	-0.739795077	0	-0.514718396	-1.137405155	-1.137405155	-1.025692731	-1.034908265	-0.801247473	-0.471312128	0	-0.275453264	-0.289586574	-0.641999117	-0.679539641	-0.819087719	-0.819087719	-0.819087719
YFR044C	DUG1	0	-0.25083676	-0.172110216	-0.507816841	-0.585732625	-0.580340204	-0.496809987	-0.474454571	0	0.661278204	0.857191471	1.22927241	1.49215521	1.879155888	2.130420726	1.461677314	0	0.311696242	0.373126804	0.34513312	-0.069465547	-0.084110041	0.003470666	0.081517208	0	0.660092353	0.921366554	1.154297381	1.273959141	1.610069373	2.010507046	2.073443421
YBR281C	DUG2	0	-0.172311859	0.440593245	0.286634872	-0.014703797	0.14574627	0.061946875	0.185019031	0	-0.222869964	-0.205019822	-0.609479611	-0.809219864	-0.805957796	-0.825915851	-0.350737559	0	-0.005261937	0.533789567	0.218165741	0.036051661	0.180765274	0.083503659	0.18143325	0	0.236184072	-0.085659885	-0.311415112	-0.186578444	-0.612132211	-0.633469056	-0.410410739
YNL191W	DUG3	0	0.750739602	2.369807275	1.393812329	0.932668193	1.215546003	0.651722462	0.107784178	0	-0.276838059	-0.260151993	-0.463133979	-0.21226751	-0.38384785	-0.601653105	-0.563020249	0	1.023760818	2.213554125	0.645636185	0.498002802	0.557655746	0.308440705	-0.168831602	0	0.091420461	-0.239909039	-0.338009377	-0.314458043	-0.459956571	-0.407060147	-0.46607374
YDL101C	DUN1	0	-0.065999078	-0.07708318	-0.026431901	-0.130328254	-0.255549248	0.147294012	0.242898815	0	-0.042210406	0.313824957	0.234572225	0.387047364	0.536114217	0.513708081	0.389445501	0	-0.389025961	-0.183343409	-0.219907605	-0.181198086	-0.319139529	-0.227606422	-0.357264334	0	0.020014547	0.104295355	-0.045292393	-0.025503919	0.130431182	0.236881408	0.049468961
YGL061C	DUO1	0	0.039855077	0.13989797	0.017823852	-0.060660472	-0.224778876	-0.035035828	-0.149423043	0	0.094843489	0.153876448	0.306078689	0.149489297	0.413796484	0.335748015	0.510548521	0	-0.373160807	-0.111761696	-0.548529194	-0.42929578	-0.926684776	-0.342277503	-0.799758732	0	-0.224280986	-0.474256746	-0.330744042	-0.146919159	-0.701271075	-0.584736039	-0.392914652
YBR208C	"DUR1,2"	0	-0.212302039	-0.441282695	-0.754203396	-0.272046946	0.407374759	0.86860048	1.290166241	0	0	0	0	0	0	0	0.210126986	0	0.10542422	0.301272434	-0.468541612	-0.458005227	0.181873717	0.964150604	1.370777083	0	0	0	0	0	0	0	0
YHL016C	DUR3	0	0.035779071	0.327135486	0.014752557	-0.108195691	0.224463811	0.418092893	0.915659698	0	0	0	0	0	0	0	0	0	0.976341638	0.910118618	0.6366455	0.037030731	0.459914185	0.979879012	1.262541401	0	0	0	0	0	0	0	0
YML080W	DUS1	0	0.605815603	1.174610049	1.316385216	0.971237945	0.872104397	0.381822818	-0.019347438	0	0.198525601	-0.075120943	-0.225055269	-0.585658603	-0.633202427	-1.051363903	-0.555419968	0	0.388853731	1.044996178	1.192908543	0.649530031	0.561310053	0.407466032	0.307329179	0	-0.225774376	-0.059791468	-0.488470511	-0.248060843	-0.451072343	-0.70257447	-0.929230937
YLR401C	DUS3	0	0.249313712	0.70570282	1.275483229	1.088213287	0.987888975	0.479286941	-0.092452342	0	-0.219587035	-0.371430781	-0.210581074	0.031951911	0.164145001	0.158205074	-0.154428471	0	-0.030306728	0.559329216	0.973623398	0.831863262	0.797634478	0.391806305	-0.099035495	0	-0.066332494	-0.06826509	-0.025950955	-0.081849261	-0.016149356	0.217044312	0.272170515
YLR405W	DUS4	0	-0.048937709	0.391960601	0.596689472	0.410832792	0.278242179	0.081449264	0.187393637	0	-0.02199278	-0.029368117	-0.607861277	-0.477879954	-0.551364452	-0.649638771	-0.707477666	0	-0.066872606	0.598000039	0.851016077	0.527757794	0.389670301	0.295381958	0.295951564	0	0.13727629	0.089670101	-0.00720126	-0.04278755	0.062780111	-0.072689554	0.01770144
YBR252W	DUT1	0	0.124180989	0.363330975	0.397011026	0.358044023	0.147314437	0.214342205	0.051481973	0	0.605389488	0.547507541	0.899329731	1.032263656	1.389094181	1.602387504	0.921164076	0	0.262264286	0.512283732	0.60560496	0.604607874	0.463685769	0.594452458	0.403017027	0	0.511379091	0.713113279	1.020853359	1.032422824	1.312471512	1.57288977	1.619172963
YDR370C	DXO1	0	-0.100570417	0.002438656	0.234700027	0.281437494	0.230392114	0.216572947	0.055380404	0	-0.25087742	-0.006235327	-0.496949476	-0.709025816	-0.715625775	-0.634357868	-0.409127974	0	-0.340909458	-0.011448527	-0.009565133	-0.184575348	0.229753673	0.124127464	-0.04079154	0	-0.166486851	-0.335042775	-0.665082373	-0.587171868	-0.644654255	-0.740917116	-0.780961553
YKR054C	DYN1	0	0	0	0	0	0	0	0	0	0	0	0	0	0	0.140778656	0.687831115	0	0	0	0	0	0	0	0	0	0	0	0	0	0	0	0
YDR424C	DYN2	0	-0.105095324	0.212425254	-0.437645102	-0.386564091	-0.199114859	-0.101507912	0.158747769	0	0.025754925	0.423506873	0.745739313	0.993333602	1.08231983	1.80281426	1.89460416	0	0.492604833	0.241201357	-0.406060139	-0.065657416	0.022556289	-0.195394569	-0.137121085	0	0.0959314	0.11617248	0.383137938	0.493681396	0.574042382	0.81729407	1.276021644
YMR299C	DYN3	0	0.283958053	0.184491684	0.048606334	0.281114693	0.115261212	-0.270167553	0.029252493	0	-0.286856264	-0.102305735	-0.151620735	-0.07780238	0.296083466	1.046044985	1.890129107	0	0.341769678	0.254833608	-0.070369282	0.323388345	0.008447546	0.12057084	0.172877106	0	-0.137803601	-0.022456815	0.046034424	-0.062691466	-0.225574278	0.238403225	-0.239309612
YHR068W	DYS1	0	0.020639741	0.274189565	0.339886312	0.29736974	0.261825188	0.271596471	0.235677383	0	0.383484426	0.527846189	0.620425661	0.757666849	0.812425086	0.717384017	0.065058351	0	0.031331442	0.435602101	0.515813816	0.463440233	0.616811699	0.602324725	0.572452793	0	0.308323476	0.624714975	0.798598325	0.832429757	0.903526395	1.137676829	1.031922807
YDR359C	EAF1	0	-0.125439509	-0.125439509	-0.125439509	0.245226977	0.008663119	0.255888169	0.344258957	0	-0.335992169	-0.452490009	-0.452490009	-0.452490009	-0.452490009	-0.452490009	-0.452490009	0	-0.559795249	-0.559795249	-0.559795249	-0.559795249	-0.505891517	-0.156200298	-0.544754482	0	-0.336980284	-0.336980284	-0.336980284	-0.336980284	-0.336980284	-0.336980284	-0.336980284
YPR023C	EAF3	0	-0.032822279	-0.165789873	-0.240979943	-0.131546918	-0.209406085	-0.194987414	-0.215790988	0	0.270814822	0.306923484	0.681520163	0.858856453	0.943143726	1.147176984	0.695794744	0	0.094604859	-0.087307524	-0.345701264	-0.27999108	-0.328687792	-0.112105114	-0.118047875	0	0.161241099	0.252072629	0.369024016	0.391281514	0.498543802	0.542668983	0.768079037
YEL018W	EAF5	0	0.093046285	0	0.255126037	0	0	0.495654235	0	0	-0.029106527	-0.029106527	-0.029106527	-0.029106527	-0.029106527	-0.029106527	-0.029106527	0	0	0.330730481	0	0.08693319	0.057831475	0.142596418	0	0	-0.100157627	-0.113927152	-0.113927152	-0.113927152	-0.113927152	-0.113927152	-0.113927152
YJR082C	EAF6	0	0.481445333	0.47418236	0.558725072	0.37060116	0.543494929	-0.015467482	0.118109566	0	0.352717668	0.148739057	0.583934299	0.188489516	0.119697891	-0.459871687	0.580064983	0	-0.089310714	-0.227211833	-0.105818232	-0.310204277	-0.186300864	0.180354745	-0.524245737	0	0.137726427	-0.333003333	-0.486749148	-0.238423789	-0.352452414	-0.579704273	-0.024151091
YNL136W	EAF7	0	0.423456176	0.229873783	0.050357273	-0.080509576	-0.015145662	0.257493422	0.150368757	0	0.05168671	0.187683781	0.325031819	0.601046563	0.889186261	1.169676879	1.304306054	0	0.127440341	-0.003299818	-0.412188528	-0.071385269	0.210166711	0.144082048	-0.185053736	0	0.150658072	-0.028154452	0.389927105	0.215581272	0.418869501	0.923080192	0.507852129
YKL204W	EAP1	0	0.148235482	-0.012408724	0.214012895	0.214597071	-0.027659328	-0.038454246	0.114761716	0	-0.520373589	-0.74496305	-0.870174509	-0.656160695	-1.095727962	-0.958067598	-0.65980255	0	-0.338886226	-0.430389903	-0.32975286	-0.288977072	-0.272064372	-0.390507505	-0.215886023	0	-0.442850295	-0.769311862	-0.850386083	-0.883842594	-0.752349583	-0.687242301	-0.453785303
YMR171C	EAR1	0	-0.546043177	-0.427838811	-0.159850481	-0.064315364	0.027941176	-0.154553741	0.068018649	0	-0.237918658	-0.408248383	-0.524748939	-0.633559305	-0.890652511	-0.906467591	-0.4614832	0	-0.262120814	-0.509852795	-0.260114753	-0.076029149	-0.162537517	-0.000497744	-0.076196073	0	0.054298049	-0.152218041	-0.176538867	-0.412675188	-0.592298451	-0.40226832	-0.603147173
YKL172W	EBP2	0	1.019603105	1.434078505	1.791461667	0.695708918	0.711872976	0.875092082	0.464621286	0	0.297112469	0.706776278	0.785610524	0.66115932	0.844293259	0.699167066	0.711394815	0	0.463373775	1.003080537	0.719148196	1.122075707	1.125346634	0.735292706	-0.037225101	0	0.038179232	0.165809645	-0.024168544	0.002621789	-0.111644434	0.261411832	0.231079695
YDR206W	EBS1	0	-0.141427246	0.401201279	0.613292572	0.463113582	0.218960796	0.162386294	-0.179844578	0	0.090348568	0.041345984	0.160387283	0.038156653	0.001037522	-0.239261734	-0.24960039	0	0.027109606	0.291687572	0.450808948	0.319589096	0.294710067	0.029348162	0.004020759	0	0.106602051	0.134778271	-0.01721205	0.031874934	-0.131244934	-0.2592791	-0.095736669
YLR284C	ECI1	0	-0.411780331	-0.78997475	-1.090555378	-1.090555378	-1.090555378	-0.794174329	-0.472222739	0	0.516899203	0.904151664	0.544100427	0.965307282	1.123734375	1.500849962	1.128091723	0	-0.093267094	-0.176839643	-0.46140695	-0.303285427	-0.500924397	-0.435379657	-0.19182972	0	0.257867894	0.501554788	0.492254745	0.224416381	0.188009575	0.455472072	0.605775339
YGR146C	ECL1	0	-0.094501042	0.037516966	-0.207487781	-0.315540317	-0.026482618	-0.113014026	-0.418759462	0	-0.34723344	-0.405541083	-0.112779566	0.237070949	0.027981517	0.23895931	0.004123317	0	0.090847591	0.2626811	-0.006123712	0.108843344	-0.003188698	-0.366126091	-0.318278674	0	-0.290337758	0.175098783	0.195251353	0.368614721	0.510840905	0.441050437	0.261462062
YAL059W	ECM1	0	0.281485036	1.315952649	1.719870675	1.545434294	1.465289743	0.76280412	-0.040320656	0	0.225717722	0.310423138	0.134458753	-0.515460158	-0.487485179	-0.515460158	-0.515460158	0	0.09431157	0.987833243	1.438866068	1.145454351	1.257918235	1.058085701	0.069203459	0	0.054928336	0.078904132	0.171490466	0.072766832	-0.011553547	-0.462388982	-0.140736416
YEL030W	ECM10	0	0	0	0	0	0	0	0	0	0	0	0	0	0	0	0	0	0	0	0	0	0	0	0	0	0	0	0	0	0	0	0
YDR446W	ECM11	0	0	0	0	0	0	0	0	0	0	0	0	0	0	0	0	0	0	0	0	0	0	0	0	0	0	0	0	0	0	0	0
YHR021W-A	ECM12	0	0	0	0	0	0	0	0	0	0	0	0	0	0	0	0	0	0	0	0	0	0	0	0	0	0	0	0	0	0	0	0
YBL043W	ECM13	0	-0.757013004	-0.971212091	-1.768857974	-1.814548128	-2.025356612	-1.773617441	-1.931305865	0	-0.9240066	-1.222876866	-1.861313238	-2.011056655	-2.076551266	-1.519536254	-1.250427858	0	-1.1510333	-1.109204155	-1.920985224	-2.348495334	-2.054717465	-2.142061345	-1.969979608	0	-0.634930907	-0.701471333	-1.028488853	-1.072449798	-1.262796862	-1.286325758	-1.728067129
YHR132C	ECM14	0	-0.138044069	-0.0393698	-0.079097698	0.210826162	0.091012987	0.128568449	0.032259421	0	0.119104324	0.186164368	0.478969325	0.524868676	0.39870993	0.018729616	-0.754091772	0	0.071387937	0.002052791	0.196838219	-0.007602584	0.059832388	0.179598378	0.118405699	0	0.11037392	0.2873929	0.456457103	0.467138985	0.709548711	0.532922639	0.362893583
YBL001C	ECM15	0	0.148028805	0.164220142	-0.376350362	-0.668191038	-0.108674387	-0.153284875	-0.017234672	0	0.27110219	0.359008465	0.438911925	0.670614743	0.655422875	0.516836105	0.260792308	0	0.350204554	0.301109911	-0.194812528	0.004434768	-0.010519425	-0.009199906	0.059308178	0	0.249229567	0.186292351	0.361089942	0.288518853	0.333071105	0.589139999	0.435675167
YMR128W	ECM16	0	0	0.684082618	1.401128002	0.839782262	0.656047818	0.12415606	0	0	0	0	0	0	0.254134436	0.702134444	0.599251133	0	0	0.272369633	0.886394066	0.650498049	0.73440398	0.151053488	0	0	0	0	0	0	0	0.212980145	0.054195558
YDR125C	ECM18	0	0.043316505	0	0	0	0	0	0.058288784	0	0.192751659	0.119269637	-0.18092439	-0.18092439	-0.18092439	0.023504336	0.49318368	0	-0.130285136	-0.130285136	-0.130285136	-0.130285136	-0.130285136	-0.130285136	-0.130285136	0	0.084425976	-0.012141076	-0.040696085	-0.040696085	-0.040696085	-0.040696085	-0.040696085
YLR390W	ECM19	0	0.354319789	0.257063443	-0.104177941	-0.082420743	-0.299560282	-0.312310591	-0.075342974	0	0.138529723	0.297995432	0.496704251	0.219974314	0.041498682	-0.565161118	-0.874989902	0	0.132573442	-0.069675964	-0.76245273	-0.636870268	-1.12826961	-0.925445825	-0.808320678	0	0.186787368	-0.27269257	0.070839458	0.019357455	-0.128434159	-0.189804103	-0.150621812
YBR065C	ECM2	0	-0.087586224	0.772263956	0.625444346	0.000181649	0.020311261	-0.233128001	0.034404648	0	-0.220418072	0.319049624	-0.082716683	-0.176281256	0.129158148	-0.325269713	-0.178789572	0	0.110679496	0.55666177	0.295656139	0.137063018	0.011700155	0.035954675	-0.129833597	0	0.09145112	-0.30896658	-0.082507374	-0.30896658	-0.050893949	-0.30896658	-0.30896658
YBL101C	ECM21	0	-0.210881316	-0.595980979	-0.469972884	-0.05640028	-0.172478104	-0.113432106	0.259243329	0	-0.625410777	-0.625410777	-0.625410777	-0.625410777	-0.625410777	-0.625410777	-0.625410777	0	0.083468398	-0.583094849	-0.366750364	-0.170810646	-0.185325728	-0.121437942	-0.046664527	0	-0.31103803	-0.31103803	-0.31103803	-0.31103803	-0.31103803	-0.31103803	-0.31103803
YLR228C	ECM22	0	-0.200288564	-0.350542069	-0.369235965	-0.442134169	-0.597462964	-0.448107147	-0.273111156	0	-0.384091487	-0.46237043	-0.748797867	-0.79447914	-0.887534489	-0.837047877	-0.628924583	0	-0.399414412	-0.447420324	-0.531604746	-0.673312185	-0.673312185	-0.673312185	-0.61236556	0	-0.025046674	-0.176814154	-0.315835517	-0.558544531	-0.377303297	-0.484760039	-0.294096412
YPL021W	ECM23	0	0	0	0	0	0	0	0	0	0	0	0	0	0	0	0	0	0	0	0	0	0	0	0	0	0	0	0	0	0	0	0
YJL201W	ECM25	0	-0.291903024	-0.122583373	-0.10380805	0.070728356	0.05671872	0.054341564	0.143260475	0	-0.099892832	-0.557913131	-0.588825979	-0.41713139	-0.28625004	-0.155059187	-0.256237286	0	-0.310674516	-0.471561915	-0.295852153	-0.318417585	-0.342434563	-0.252737825	-0.216064975	0	-0.037863243	-0.331364741	-0.315828377	-0.270783649	-0.300327043	-0.485677916	-0.293872021
YJR106W	ECM27	0	0.003244111	-0.176708324	-0.058405787	-0.007518936	0.124751537	-0.260112413	-0.148333529	0	0.043203296	0.012162291	-0.298236002	-0.219667153	-0.298236002	-0.045868788	0.7246857	0	0.496379551	-0.064641557	0.107547244	-0.060243808	-0.170963545	-0.202866295	-0.072634161	0	-0.027251229	0.024045086	-0.164088101	-0.296428039	-0.296428039	-0.133251373	-0.240538281
YHL030W	ECM29	0	-0.124817774	-0.124817774	-0.124817774	-0.124817774	-0.124817774	-0.124817774	-0.063760511	0	0	0	0	0	0.066481895	0.179026886	0.332026162	0	0	0	0	0	0	0	0.234329634	0	0	0	0	0	0	0	0
YOR092W	ECM3	0	0.096745397	0.292042121	0.22456657	0.368361118	0.291442594	0.250447121	0.390369275	0	-0.255466469	-0.826359676	-1.163977757	-1.146943055	-1.315010915	-1.576242131	-0.902019478	0	0.505016779	0.008375664	0.169824285	0.049817223	0.228904643	0.156949362	0.243841221	0	-0.315624564	-0.510458256	-0.457143	-0.409349478	-0.703729507	-1.202113178	-0.840521562
YLR436C	ECM30	0	-0.585194852	-0.884173968	-0.691561766	-0.332280736	-0.326659951	-0.247277515	0.105825704	0	-0.886946095	-1.638862115	-1.723484295	-1.609290537	-1.28721583	-0.945704806	-0.64840354	0	-0.804303212	-1.204747263	-0.688461345	-0.670423817	-0.823421674	-0.44120019	-0.310487647	0	-0.687220812	-1.179674146	-1.189938389	-1.189938389	-1.189938389	-1.189938389	-1.094486508
YBR176W	ECM31	0	0.06581716	0.475489554	0.792864288	0.808476158	0.627872536	0.239633984	0.185145227	0	-0.086233604	-0.451561843	-0.713731497	-1.427741223	-1.323397087	-1.704082914	-0.998199963	0	0.119229055	0.408885766	0.755473764	0.728952968	0.413102452	0.283108648	0.061088975	0	0.013608004	0.109584566	-0.281091569	-0.229053777	-0.727069788	-0.132150082	-0.42134395
YER176W	ECM32	0	0.273874062	0.409311721	0.303838394	0.341041505	0.130356554	0.494501782	0.43363474	0	0.000104132	-0.205537977	-0.032275932	0.002684201	0.081405375	0.541343333	0.467501293	0	0.032591991	0.17535141	0.050071446	0.105098826	0.25299534	0.194995274	0.124439808	0	-0.250646592	-0.408778789	-0.420789584	-0.282106156	-0.203993293	0.024492167	-0.121662175
YBR078W	ECM33	0	-0.250870876	-0.199045702	-0.306175559	-0.121408566	-0.190253885	-0.276930522	-0.046093881	0	0.095631904	-0.133811922	-0.41953172	-0.503036927	-0.758587996	-1.203688999	-0.947898439	0	0.003600698	-0.043934205	0.108037088	-0.081424863	-0.012508379	-0.020513541	0.204434158	0	0.150952983	0.105128881	-0.058932865	-0.066616379	-0.218663956	-0.713361759	-0.860075191
YHL043W	ECM34	0	0.190558325	0.071751975	0.281351478	0.123458062	0.076091655	-0.151511222	0.368356555	0	-0.370557198	-0.558872985	-0.601134023	-0.409001365	-0.494630012	0.005229234	0.016627223	0	0.067463491	-0.012163406	-0.940625794	-0.391164283	-0.108487859	-0.322496596	-0.223272715	0	-0.311626868	-0.811047666	-0.071736887	-0.795182903	-0.122418254	0.009133813	-0.462276648
YLR299W	ECM38	0	-0.116717964	-0.718596464	-1.332260201	-0.882935465	-0.512321408	-0.337093749	0.146695771	0	0.134776203	-0.014278093	0.046031044	0.123618917	-0.235610562	-0.753781579	-0.508464532	0	-0.040038201	-0.539128521	-1.161944199	-1.048178342	-0.681324889	-0.280266499	-0.019010271	0	0.172223827	0.01245079	0.005373521	0.162163512	0.184113394	0.023997488	-0.055845988
YKR076W	ECM4	0	-0.217838328	-0.23630836	-1.416213241	-1.492198867	-1.455893497	-0.789713975	-0.554378779	0	0.311664745	0.316505058	0.533163425	0.417498942	0.64963813	0.237087263	0.215114464	0	-0.114709225	-0.353269137	-1.293861396	-0.656133147	-0.955494949	-1.028868228	-0.352374945	0	0.029040122	0.165285853	0.176926815	-0.006177028	0.27085171	0.319621214	0.131551933
YMR176W	ECM5	0	0	0	0	0	0	0	0.023084987	0	0.076585026	0.314398811	0.155903881	0.411793202	0.438959323	0.68151369	0.45272657	0	0	0	0.259278514	0	0.172858703	0	0.043358505	0	0.09592442	0.13033786	0	0.257589994	0.288004121	0.35822745	0.368645442
YLR443W	ECM7	0	-0.579285313	0.190259475	0.169578079	0.206543376	0.093900216	-0.180130119	0.057053111	0	-0.397417567	-0.740052773	-1.155868083	-1.321760733	-1.321760733	-1.321760733	-0.853970008	0	-0.203092062	0.378852635	0.563382838	0.453792645	0.465149903	0.358415338	0.332508558	0	-0.509385097	-0.260127028	-1.075399542	-0.981409425	-0.839485721	-1.246414168	-1.196978561
YBR076W	ECM8	0	0	0	0	0	0	0	0	0	0	0	0	0	0	0	0	0	0	0	0	0	0	0	0	0	0	0	0	0	0	0	0
YKR004C	ECM9	0	-0.21431991	-0.084339581	-0.080308009	-0.455336155	0.087020019	-0.395457878	0.090338398	0	-0.173179971	-0.147227674	-0.494039684	-0.300917408	-0.109731576	0.07057199	0.24397955	0	-0.098606499	0.035204429	0.048773488	0.165180271	-0.01025098	-0.133213198	0.333622726	0	0.192730955	0.241389681	-0.390325396	-0.061721409	-0.238184637	-0.428864134	-0.380591413
YFR027W	ECO1	0	0	0.1295468	0.097502928	0	0	0	0	0	0	0	0	0	0	0	0	0	-0.019687683	-0.019687683	-0.019687683	-0.019687683	-0.017539667	-0.019687683	-0.019687683	0	-0.121373543	-0.121373543	-0.121373543	0.028067937	-0.121373543	-0.121373543	-0.121373543
YGR007W	ECT1	0	-0.08998949	0.198829559	0.413439477	0.11449582	0.187489059	0.162405369	0.30886551	0	0.057506838	0.119061963	0.070379544	0.191842947	0.093459184	-0.656242762	-0.387877216	0	0.077824229	0.123748758	0.095521344	0.149085144	0.125137687	0.136339179	0.191768097	0	0.043901454	-0.062780031	0.038359264	-0.027363066	0.058940429	0.174228416	0.318413701
YGL222C	EDC1	0	-0.073963183	-0.429206576	0.178396415	0.192370603	0.225534674	0.190945526	0.0820963	0	-0.170240364	-0.079309244	-0.03564373	0.256639536	0.61655064	0.840215547	0.202126175	0	-0.322535475	-0.722656902	-0.585342144	-0.285659511	-0.252977602	-0.26592337	-0.714060193	0	0.216286885	0.056894508	0.413109016	0.342634186	0.270226442	0.410797005	0.46700802
YER035W	EDC2	0	0.503836471	0.180851586	-0.63672923	-0.585677697	-1.076668918	-0.253316	0.043400084	0	0.275462004	0.020717071	0.256576976	0.231809955	0.440614979	0.302468444	-0.029587701	0	0.860006884	0.101033607	-0.658270009	-0.670542521	-1.173212669	-0.604530447	-0.093303695	0	0.252592754	-0.095378655	0.160078822	0.032155612	0.345876735	0.488656861	0.330312855
YEL015W	EDC3	0	-0.105186163	0.113473452	0.230040534	0.167216485	-0.007154338	0.25606114	0.121944387	0	-0.239525032	0.069524771	0.242841429	0.281191525	0.530270247	0.541259942	0.209108114	0	-0.063506058	0.098890066	0.056654496	0.156718709	0.22998119	0.047197551	0.121197397	0	0.031516559	-0.000937055	0.07380175	0.140806627	0.327974716	0.426609159	0.384870552
YBL047C	EDE1	0	-0.103561292	-0.431822017	-0.920287187	-0.446963355	-0.539082026	-0.367157474	-0.174461259	0	0.225133446	-0.071433721	-0.010256306	-0.131867065	-0.039294726	0.208375098	0.044395435	0	-0.009815589	-0.292205285	-0.516807429	-0.457382628	-0.530674903	-0.39177887	-0.068601489	0	0.01741847	-0.111218432	-0.185184136	-0.058272747	-0.143729854	-0.068974043	0.000241929
YBR033W	EDS1	0	-0.348209753	-0.348209753	-0.348209753	-0.348209753	-0.348209753	-0.348209753	-0.348209753	0	-0.0319333	-0.127596097	-0.190599108	0.034670614	-0.09487129	0.083499074	0.199923131	0	-0.481598611	-0.481598611	-0.481598611	-0.481598611	-0.481598611	-0.481598611	-0.481598611	0	-0.05751588	-0.093792029	-0.222805479	-0.001511961	-0.28900208	-0.173537843	-0.168360856
YPL095C	EEB1	0	-0.020450402	-0.485287245	-0.627284389	-0.168989161	0.39953218	0.299037394	0.743956503	0	0.143902729	0.077799224	0.088661326	-0.007557593	0.221139258	-0.06781808	-0.271834289	0	0.037482605	-0.21928084	-0.239458793	-0.08010526	0.132917425	0.656589669	1.025060044	0	0.2358752	0.165422021	0.2912497	0.314790356	0.527136513	0.394673215	0.611303771
YAL003W	EFB1	0	0.262039645	0.468048044	0.584839475	0.623532148	0.568289481	0.556846609	0.4920547	0	0.235321995	0.316279467	0.465061957	0.585753886	0.629534433	0.586686647	-0.314236964	0	0.129820021	0.302147362	0.478191189	0.42454309	0.42612537	0.644797015	0.466570029	0	0.321888477	0.426579165	0.546166239	0.62011507	0.697993472	0.912950005	0.896176343
YGR271C-A	EFG1	0	0.992004033	1.679196381	1.772795904	0.74756543	1.464606427	1.269702156	0.778637584	0	0.384670531	0.491016079	1.058046146	0.590683503	1.021890987	1.568122402	1.399335807	0	0.566572944	0.766120876	0.628658591	0.845649438	0.966321374	0.568384238	0.071066613	0	0.059668259	-0.070852094	-0.154523747	0.353340744	-0.206681334	-0.048278618	-0.038558812
YHL039W	EFM1	0	0.205600427	0.911286395	1.190102758	0.971857281	0.715515052	0.359229919	0.069747247	0	0.030981299	0.109593949	0.290328803	0.378546726	0.398093713	0.087306708	-0.34622205	0	0.049881697	0.669882433	1.058421241	0.896147609	0.798957404	0.518426021	0.062371856	0	0.225843896	0.250832002	0.378199945	0.406801829	0.517326252	0.33301802	0.232147962
YBR271W	EFM2	0	0.541713516	1.517176426	1.771900144	1.55080971	1.457147771	0.954412118	0.431417959	0	0.082614924	-0.040539655	-0.550908982	-0.450047622	-0.049154876	-0.765381982	-0.765381982	0	0.196690048	0.691404363	1.126125026	0.774397414	0.972400776	0.749502414	0.286328259	0	-0.274869869	0.032307153	0.073553308	-0.004746083	-0.217444519	0.233376843	-0.311530147
YJR129C	EFM3	0	0	0.485395912	0.640000778	0.956733222	0.260350903	0.329755086	0.021749763	0	-0.098123065	0.523457642	0.676514316	0.579723402	1.32952065	1.447692133	1.19937359	0	0.126140292	0.031310495	0.741592104	0.375033869	0.283258039	0	0	0	0.364161222	0.178735794	0.206187087	0.041601744	0.392231965	0.607437483	0.668836482
YIL064W	EFM4	0	0.115056449	0.580303723	0.749003816	0.787634045	0.621877944	0.348542092	-0.203614096	0	0.255032012	0.465948031	0.634042446	0.571432599	0.39167523	0.178194421	-0.371732958	0	-0.068416423	0.367532559	0.777111113	0.6564604	0.686150701	0.516214659	-0.09121824	0	0.30500722	0.421152778	0.458292617	0.541366572	0.522864034	0.345941921	0.511982187
YGR001C	EFM5	0	0.175101425	0.28806522	0.525324492	0.685615568	0.613907836	0.435930583	0.299521951	0	-0.073164893	0.048031637	0.046131255	0.182453491	0.308500501	0.187888655	-0.309095987	0	0.044002534	0.261104862	0.356171286	0.313727893	0.475847518	0.518157521	0.141116361	0	0.10482962	0.058066948	0.054926546	0.086813014	0.139167285	0.340472041	0.066796469
YNL024C	EFM6	0	0	0	0	0.599222563	0.285875641	0.08377842	0.339810106	0	0	0	0	0	0	0	0.939407138	0	0	0	0	0.115219729	0.141798977	0	0	0	0	0	0	0	0	0	0
YMR212C	EFR3	0	-0.319802498	-0.1622321	-0.024727423	-0.09044499	-0.041777819	-0.163336506	-0.190659814	0	0.011708673	-0.049179217	0.077125496	-0.057178861	-0.091070315	-0.515734435	-0.693091554	0	-0.301324846	0.08503027	0.300696676	0.139097539	0.218313085	0.244334826	0.238810721	0	0.181094388	0.316460305	0.122106395	0.171139018	0.1429385	-0.051730667	-0.233328746
YOR133W	EFT1	0	-0.100685575	0.188834871	0.273489806	0.403261152	0.390365137	0.129015175	0.032559063	0	0.47418666	0.666669858	0.993637743	1.270831832	1.64116369	1.80287683	1.046672727	0	0.165342053	0.39897384	0.541566078	0.381134304	0.495441399	0.497214512	0.372229115	0	0.545959206	0.825511516	1.01131919	1.119422561	1.432853651	1.716030345	1.7943847
YDR385W	EFT2	0	-0.08791554	0.262625587	0.252828364	0.295327744	0.287684332	0.069167232	-0.023450363	0	0.569462984	0.686339569	0.969392435	1.159186737	1.496812771	1.467986581	0.60408567	0	0.181249656	0.499183198	0.673928554	0.466403172	0.569693648	0.514027146	0.430300398	0	0.56421279	0.890822346	0.995924317	1.142553895	1.426430845	1.592675027	1.619944871
YPL037C	EGD1	0	0.162301327	0.382013202	0.263220925	0.286256184	0.390623435	0.409340169	0.351256583	0	0.219896385	0.389139303	0.561136586	0.607778248	0.750463098	0.709020166	-0.197689843	0	0.108180458	0.185575301	0.085696331	0.116677997	0.213322239	0.372392086	0.156867087	0	0.255886598	0.335234462	0.443533399	0.591629397	0.612659273	0.791706705	0.653064542
YHR193C	EGD2	0	0.222668466	0.272761312	0.387279445	0.348709614	0.230350561	0.313011098	0.311036556	0	0.467798629	0.736320317	0.994491003	1.10099367	1.298042902	1.488002933	0.550853015	0	0.150790007	0.34339001	0.239589899	0.431255734	0.403133943	0.473246094	0.368913853	0	0.193395498	0.403182371	0.568121699	0.700619662	0.713166015	0.883653058	0.798788611
YIR007W	EGH1	0	0.030943401	0	0	0	0	0	0.272321853	0	0.019016729	-0.06706571	0.281365178	-0.029594171	0.08196785	0.074495675	-0.305428432	0	-0.163233916	-0.263767589	-0.263767589	-0.263767589	-0.263767589	-0.263767589	-0.247898975	0	0.178818893	0.212842793	0.057913537	0.058925017	0.489220199	0.211269001	0.000998919
YCR075W-A	EGO2	0	-0.218637368	0.171422994	-0.578929061	-0.385483661	-0.230343899	0.152528574	0.321094181	0	0.005484052	0.696663712	0.778355923	0.328316359	0.54890071	0.487540496	-0.017606647	0	-0.300005621	0.591792411	-0.493809596	0.30037217	-0.025435622	0.405411427	0.233099221	0	0.494210568	0.735857749	0.931700787	1.178353717	0.55029657	0.644886382	0.697045546
YNR034W-A	EGO4	0	-0.102839901	-1.207254757	-2.57886241	-2.747748297	-2.68482531	-1.762255153	-2.326861722	0	-0.004467197	0.299591652	1.096013101	0.54004093	1.338477417	2.004346687	2.813095135	0	-0.474322735	-0.533931245	-2.889697425	-1.717958974	-2.285825435	-1.006671012	-1.069878032	0	-0.576454564	0.043211245	0.22562106	0.53378084	0.438429641	1.044509895	0.931187806
YNL327W	EGT2	0	0.125338837	0.178938621	0.149224034	0.216674635	0.319792179	0.291478803	0.197282142	0	-0.813045044	-1.345293355	-1.552841496	-1.400982212	-1.149183033	-0.472544638	0.099136594	0	0.116149442	-0.238925389	-0.009614572	-0.195088199	0.075958295	0.090935132	-0.355510954	0	-0.620648729	-1.123543411	-1.18667897	-1.404937551	-1.206722309	-1.083289777	-0.782473906
YDR036C	EHD3	0	0.19669063	0.264810315	0.265145368	-0.07846739	-0.320096338	-0.250479833	-0.309115868	0	0.036599425	-0.082644866	-0.445103888	-0.293084446	-0.755690443	-1.173837111	-0.735260869	0	0.098015061	0.003053711	0.122533912	-0.503823057	-0.582877395	-0.702441512	-0.42664572	0	0.084075099	-0.199516126	0.060811733	-0.090958799	-0.026688353	-0.55109082	-0.339776895
YBR177C	EHT1	0	-0.041097165	-0.296838494	-0.260496815	0.323009128	0.214293583	-0.041892833	0.06399906	0	0.196713412	0.355938188	0.606678939	0.788417537	1.075969453	1.167947106	0.394744957	0	-0.035593037	-0.201205289	-0.027482636	0.104283188	0.086287388	-0.032489452	0.090258092	0	0.378818575	0.535451246	0.669561904	0.769092189	0.990177347	1.267734105	1.423289878
YMR031C	EIS1	0	-0.34844419	-1.022189786	-0.570875035	-0.231413404	-0.30805894	-0.314277758	-0.197281306	0	-0.385819713	-0.339023354	-0.632550806	-0.582311578	-0.817966701	-1.126226972	-0.888934219	0	-0.184212784	-0.514592886	-0.185796107	0.174752368	-0.345238009	-0.271723254	-0.165991558	0	-0.297121793	-0.280012905	-0.266674768	-0.458883176	-0.594118885	-0.787365889	-0.987729451
YDR147W	EKI1	0	-0.122695202	0.054100457	0.270000354	-0.061389956	0.249444419	0.144552557	0.06845006	0	-0.21933683	-0.327840336	-0.334536382	-0.438877123	-0.403750582	-0.759703989	-0.586967523	0	-0.148358391	0.166961253	0.198921997	0.305977951	0.236074512	0.346342727	0.328273682	0	-0.187676138	-0.18410174	-0.812967129	-0.561241192	-0.648351601	-0.31995598	-0.773492122
YNL230C	ELA1	0	0.760086614	0.639262472	1.001436756	0.456487413	0.375059433	0.203908431	0.348601869	0	0.190984855	-0.200771062	0.022892535	-0.211385417	-0.083388821	0.269293122	0.190876487	0	0.362670149	-0.159298519	-0.31738422	-0.35041901	-0.665219928	-0.448522953	-0.151173435	0	-0.192472221	-0.416039284	-0.205247729	-0.330415676	-0.385970714	0.051267656	-0.413327725
YPL046C	ELC1	0	-0.460797607	0.152836587	0.31573371	-0.0886657	0.75942804	0.791356089	0.107905808	0	0.549049015	-0.126292702	0.885157955	0.366633691	0.334637772	0.780622887	0.439429543	0	-0.33173369	-0.359883362	-0.656379666	-0.454816116	-0.132522968	-0.181329246	-0.98150743	0	-0.008240023	-0.078056255	-0.021708711	0.374517345	-0.012554978	0.207767712	0.587362422
YKL160W	ELF1	0	0.014641201	0.04307772	-0.152732499	-0.542630266	-0.2739459	-0.123957799	0.148480335	0	0.255570835	0.63513587	0.813493272	0.822667818	1.088526197	1.527734205	1.206412173	0	0.035034384	0.25439807	-0.441895829	-0.172586152	-0.022428273	-0.005911687	-0.242156665	0	-0.056564201	0.092498857	0.130580156	0.061249753	0.113186751	0.320632141	0.39545404
YOR144C	ELG1	0	0.09368186	0.195889295	0.107366491	0	0	0.175096599	0	0	0	0	0	0	0	0	0	0	0	0	0	0	0	0	0	0	0	0	0	0	0	0	0
YKL048C	ELM1	0	0.405854848	0.622086813	0.448930372	0.268964038	0.358605846	0.239300885	0.162286329	0	-0.376534887	-0.376534887	-0.376534887	-0.376534887	-0.376534887	-0.376534887	-0.284476328	0	0.197343675	0.368175306	0.452916254	0.312846337	0.459662702	0.244111446	-0.059910982	0	-0.341200161	-0.341200161	-0.341200161	-0.341200161	-0.341200161	-0.341200161	-0.341200161
YJL196C	ELO1	0	-0.406238841	-0.295899838	-0.489371672	-0.264158866	-0.214028939	-0.45399297	-0.617097782	0	0.4676592	0.459958798	0.505309165	0.249547473	-0.283004231	-1.053981604	-0.9216132	0	0.246939965	0.687790451	0.835845673	0.636585188	0.534539063	0.21551226	0.095805564	0	0.502776416	1.005841506	0.980485392	0.967111712	0.859926294	0.371750826	0.2777784
YCR034W	ELO2	0	-0.237982102	0.043532446	0.114819789	0.344896059	0.256011313	0.117682234	0.094045844	0	0.472262776	0.536898755	0.510970611	0.424080487	0.067317349	-0.692025124	-0.666525368	0	-0.067147448	0.237540517	0.479887726	0.364343385	0.431257097	0.356701416	0.316389865	0	0.415934072	0.656570736	0.590929154	0.573427958	0.556825048	0.027135041	-0.261698915
YLR372W	ELO3	0	-0.241677721	0.090141853	0.024956867	0.094925999	0.097129953	0.04701564	0.016632008	0	0.286275729	0.337683714	0.40565916	0.439238456	0.43507462	-0.296810493	-0.560791187	0	0.073142588	0.325181489	0.367344106	0.25925258	0.292480984	0.342759521	0.444169368	0	0.351260486	0.670213186	0.629675539	0.719930512	0.830257407	0.517199648	0.14388746
YGR200C	ELP2	0	-0.028038037	0.594866962	0.9871517	0.772490604	0.527556642	0.213028421	-0.138036452	0	0.014028505	0.154045966	0.238592514	0.292936677	0.54039068	0.502232514	-0.126053557	0	0.167258104	0.711881354	1.121959316	0.890577943	0.877590178	0.487189888	0.343589161	0	0.077401387	0.326129097	0.372368299	0.291546463	0.446107348	0.499349696	0.686618839
YPL086C	ELP3	0	0.375452907	1.050730001	1.458239467	1.121859055	0.933538177	0.540703066	0.435052144	0	0.009406824	0.125198705	0.269365891	0.046644461	0.202688299	0.280072447	-0.389441011	0	0.108038208	0.975609725	1.199086674	1.072860431	0.967820212	0.797138792	0.531293827	0	0.172093404	0.399937457	0.421407316	0.434868712	0.48027713	0.535409217	0.485812401
YPL101W	ELP4	0	0.068319274	0.480203397	0.645708914	0.745559411	0.486194888	0.264868067	-0.190275406	0	0.061138679	-0.019011118	0.140140389	-0.054276107	0.19059606	-0.079772873	-0.522966604	0	0.045358337	0.419600676	0.551424515	0.386456937	0.343071386	0.198136129	0.109350632	0	0.071042593	0.086752527	0.026330969	0.068554099	0.100652622	0.284552914	0.220435491
YMR312W	ELP6	0	0.368251148	0.458346473	0.883429203	0.822974323	0.805513123	0.459676943	0.22195723	0	0.175848355	0.252054225	0.482718409	0.442391373	0.770275944	0.6116488	-0.212648339	0	0.125831838	-0.04727473	0.488922341	0.468343829	0.273403589	0.133659208	-0.389602381	0	0.318697629	0.256099259	0.412688518	0.585629072	0.673549668	0.803960016	0.641214426
YCL045C	EMC1	0	-0.148022087	0.000652613	0.038529975	0.215783087	0.225326859	0.081587014	0.117165517	0	0.086622628	0.167199926	0.065906149	0.190070896	0.165152082	-0.323901957	-0.585072708	0	-0.075116542	-0.056105979	0.142798742	0.027325097	0.134154866	0.002034047	0.128460813	0	0.231737373	0.214939236	0.242060343	0.346708985	0.482917596	0.375241541	0.199455796
YDR056C	EMC10	0	-0.045819522	-0.154549972	-0.211829241	-0.068985627	0.06192985	-0.070783887	0.07666982	0	0.403591389	0.57121736	0.611381631	0.571232416	0.527669936	0.062003038	-0.101567272	0	-0.197537865	-0.146313258	-0.036475143	-0.086446475	0.080771042	-0.218021035	-0.023913593	0	0.158593365	0.252225592	0.300661462	0.270550021	0.435234065	0.273338416	0.089624415
YJR088C	EMC2	0	0.05679833	-0.025753695	-0.028497205	-0.099032171	-0.022349991	-0.095349789	0.063380609	0	-0.023111042	0.064122197	0.269511253	0.11164404	0.153798407	-0.115571268	-0.318147115	0	0.005151274	-0.014490301	-0.214682206	-0.080927775	0.165201912	-0.020746977	0.11737576	0	0.092815055	0.198445065	0.143222576	0.171457871	0.022945564	-0.156778189	-0.121798468
YKL207W	EMC3	0	-0.169602036	-0.141667305	-0.191824916	-0.030634847	-0.065294099	-0.227744805	-0.203082194	0	0.568611119	0.573813823	0.737809458	0.873732836	0.943051485	0.803916714	0.365047144	0	0.261287067	0.307810196	0.340597022	0.179563405	0.127874995	0.187098017	0.226030048	0	0.375349087	0.482477656	0.723221859	0.893886039	1.028048913	1.102930932	1.093690509
YGL231C	EMC4	0	-0.139404332	-0.143025257	-0.366266788	-0.129885832	-0.185878099	-0.098013034	-0.129433216	0	0.126657696	0.501392994	0.720702899	0.784134643	0.94077643	1.073705232	0.799482698	0	-0.011585829	0.06986994	-0.183412157	0.366700488	0.15389338	0.115645609	-0.103182156	0	0.367870224	0.353467787	0.330200966	0.496971549	0.49416182	0.899674075	0.941185469
YIL027C	EMC5	0	0.31267892	0.718121804	0.448614056	0.50301987	0.464589371	0.415315842	0.4844102	0	0.358812864	0.408847884	0.400929104	0.575127029	0.543373579	0.613811036	0.257135735	0	0.38503857	0.625023052	0.327566531	0.753150213	0.509621399	0.462580317	0.470793294	0	0.143808534	0.602182038	0.31833338	0.583075802	0.253449284	0.033315051	0.016908988
YLL014W	EMC6	0	-0.022017001	0.306240008	-0.124057539	-0.159571554	0.155633788	0.221432744	0.196030542	0	-0.07559463	-0.130453684	-0.079508822	-0.053549612	-0.092746607	-0.294262168	-0.122999869	0	0.139408088	0.087086338	0.141840013	0.235422794	0.257708289	0.305926507	0.045872103	0	0.110226399	0.466541114	0.551390983	0.567953569	0.572085779	0.597904425	0.688811048
YLR186W	EMG1	0	0.403690292	0.891761279	1.000143195	0.916437536	0.788795187	0.562018783	0.296959853	0	0.123844275	0.17566311	0.216039212	0.146037171	-0.125255247	-0.552795296	-0.688414665	0	0.241609441	0.791092692	0.990173486	0.827485343	0.853148966	0.805196451	0.383482955	0	0.229721711	0.390604917	0.355192853	0.575366001	0.46049282	0.487222125	0.150821227
YDR512C	EMI1	0	-0.080371322	-0.153804615	-0.782119005	-0.800117177	-0.456092417	-0.412479488	-0.329648659	0	0.091450355	0.157475439	0.245185775	0.353982052	0.346342212	0.053226271	0.122012256	0	-0.142739378	-0.211311576	-0.809918967	-0.4967701	-0.591523448	-0.628117814	-0.528699885	0	-0.027898306	-0.235845136	0.012048907	0.056478358	-0.152264396	-0.063472387	-0.181649422
YDR516C	EMI2	0	-0.902967106	-2.447692906	-4.023290843	-4.023290843	-4.023290843	-2.196463758	-1.739857951	0	0.253752792	0.055716929	0.032015639	-0.364296656	-0.335064359	-0.448601091	-0.366228431	0	-0.800367639	-2.135404106	-3.744903785	-3.744903785	-3.744903785	-2.551214033	-1.383772709	0	0.234177281	0.304206363	0.178388296	0.088985461	-0.033967355	0.157067492	0.104953763
YGL200C	EMP24	0	0.011071251	0.078449137	-0.223855709	-0.193501919	-0.121799602	-0.066666269	-0.049192064	0	0.466459062	0.543136316	0.811690519	0.815379998	0.920180261	0.711300324	0.116821396	0	0.223606528	0.099082184	0.025784903	-0.160794622	-0.184190047	0.047282882	0.102531725	0	0.441950706	0.554505074	0.743863952	0.792330059	0.958750991	0.989175762	0.992932223
YLR080W	EMP46	0	-0.15348618	-1.054014911	-1.054014911	-1.054014911	-1.054014911	-0.981058497	-1.054014911	0	0.18134634	0.221438009	0.166250324	0.230880882	0.21145142	0.514603872	0.67514702	0	-0.329592284	-0.785888394	-0.606812751	-0.885035449	-0.885035449	-0.865561253	-0.640343198	0	0.279284073	0.261870437	0.357138958	0.156127485	0.28617559	0.145538694	0.282811668
YFL048C	EMP47	0	-0.255495708	-0.22905844	-0.123678518	0.012194695	0.004937232	-0.194166733	-0.140860879	0	0.177984798	0.192477187	0.28214711	0.288880788	-0.032396289	-0.753837732	-0.901117903	0	-0.108355457	0.045748055	0.314531586	0.070955722	0.16398229	0.281891059	0.278135219	0	0.206683398	0.298682502	0.337924621	0.472407365	0.433464389	0.36846291	0.014788751
YER140W	EMP65	0	0.277578942	0.345386493	0.554977563	0.458923167	0.382820404	0.303077691	0.007230055	0	0.074831889	-0.011156554	-0.351769393	-0.25154876	-0.322629966	-0.447358823	-0.545503617	0	0.341020972	0.463816623	0.510344024	0.476347029	0.583375128	0.246416007	0.201609641	0	-0.133093773	-0.448194714	-0.29481577	-0.248734899	-0.17388074	-0.396237748	-0.514229263
YLR083C	EMP70	0	-0.296724802	0.174041895	0.271938204	0.347168085	0.294636936	-0.017932152	-0.050413068	0	0.185400896	0.032824572	-0.14066256	-0.39250934	-0.894347479	-1.15611928	-0.844837695	0	0.119751714	0.434136244	0.789858712	0.556348879	0.534613717	0.393292776	0.419161784	0	0.314454722	0.417171749	0.25050127	0.149797407	0.112323767	-0.452176388	-0.769365891
YNL313C	EMW1	0	0.145149141	1.076979354	1.228088232	0.79317094	0.726845977	0.494387847	0.017742433	0	-0.118142802	-0.293968717	-0.530943744	-0.452673474	-0.542809622	-0.502329448	-0.373855359	0	-0.054116686	0.766498166	0.9016372	0.553206847	0.651285457	0.381034674	0.030990259	0	-0.214932633	-0.154573383	-0.233527972	-0.124720372	-0.36617705	-0.343973717	-0.323839297
YDR040C	ENA1	0	-0.024526948	0.372483699	-0.04741925	-0.023058586	-0.279103084	-0.530846564	-0.175825438	0	-0.292015942	-0.90119019	-0.918370968	-0.918370968	-0.918370968	-0.918370968	-0.079314355	0	0.799950804	0.795971435	0.275097629	-0.063867738	0.000169923	-0.048333366	0.132255861	0	-0.186879066	-0.170235067	-0.567617815	-0.568771509	-0.568771509	-0.568771509	-0.568771509
YDR039C	ENA2	0	0	0	0	0	0	0	0	0	0	0	0	0	0	0	0	0	0	0	0	0	0	0	0	0	0	0	0	0	0	0	0
YDR038C	ENA5	0	0	0	0	0	0	0	0	0	0	0	0	0	0	0	0	0	0	0	0	0	0	0	0	0	0	0	0	0	0	0	0
YOL158C	ENB1	0	-0.503776804	-0.575786903	-0.629438336	-0.186471324	0.006386765	-0.337306504	-0.335489326	0	-0.108504451	-0.07141077	-0.110983559	0.129828568	0.022783532	0.287833083	0.34692955	0	0.179703515	-0.006142564	0.013614366	0.103407698	0.416607331	0.483620352	0.56282635	0	0.066843312	0.145361906	0.233416694	0.185774916	0.516913323	0.315392634	0.574406992
YNL084C	END3	0	0.049596784	-0.29652389	-0.541995729	-0.23811515	-0.128970102	0.009962848	0.22201807	0	-0.002638815	0.141578993	-0.130233549	-0.012122477	0.019664534	-0.139091467	-0.190105513	0	-0.142102255	-0.232023838	-0.695123189	-0.190589304	-0.169642151	-0.152929152	-0.277340384	0	-0.192718805	-0.363028178	-0.443853902	-0.375953014	-0.626334376	-0.390964879	-0.522415715
YGR254W	ENO1	0	-0.181438456	-0.185051694	-0.44681224	-0.157200524	-0.900085976	-1.010753157	0.266651796	0	0.643471651	0.867124133	1.212635319	1.385344468	1.646293376	1.775409531	1.780157372	0	0.706983261	1.150816935	1.384811264	1.385652816	0.496943931	0.274342985	1.167704078	0	0.605649687	1.071188414	1.270837793	1.39541422	1.65086111	1.840095757	1.920731942
YHR174W	ENO2	0	0.010776782	0.493279932	1.068103174	1.425740485	1.191730969	0.721149602	1.202974971	0	0.654018348	0.879587388	1.313989862	1.570250955	2.07942881	2.685372024	2.050138803	0	0.548090556	1.106950269	1.83367538	1.971768503	1.930461035	1.69527605	1.79073457	0	0.621384672	1.009343554	1.221363214	1.397820501	1.733402718	2.19607353	2.380692438
YBR247C	ENP1	0	0.643597383	1.553718171	2.03039466	1.614045151	1.308625232	0.802538772	0.408101998	0	0.347951428	0.384882651	0.513315433	0.840115498	0.947989106	1.081707794	0.600027368	0	0.14613227	1.038772604	1.410300197	1.188871829	1.090447388	0.691320627	0.176270359	0	0.338675462	0.256798792	0.406566182	0.471178452	0.686848033	1.247194067	0.862599514
YGR145W	ENP2	0	0.681493767	1.84613019	2.124242082	1.539866512	1.490871691	0.989441154	0.278923663	0	0.08314969	0.213476342	0.358296507	0.482527372	0.555998101	0.668759076	0.310966295	0	0.392966622	1.250250491	1.595576506	1.475951734	1.453697221	0.897457081	0.184383945	0	-0.051358043	-0.084156272	0.030229592	0.055980375	0.322040634	0.474864435	0.543104534
YDL161W	ENT1	0	0.355338007	0.276079858	0.261394206	-0.019625765	0.117293121	0.137204322	0.206006866	0	-0.122395423	0.103086209	0.104265711	0.142008508	0.146144975	0.187852405	0.264394644	0	0.196043262	0.026787726	-0.134863383	-0.041905143	-0.008337749	-0.241743383	-0.468538282	0	-0.203313557	-0.188430608	-0.327637023	-0.175141097	-0.220496846	0.031003523	-0.10953609
YLR206W	ENT2	0	0.161125447	-0.060018915	-0.084011062	0.348223347	0.176443146	-0.208685788	0.011577091	0	0.119159447	-0.014904994	-0.061869055	-0.05024064	-0.300514003	-0.97120781	-0.6095227	0	0.219853292	-0.304289894	-0.035621956	0.062926923	-0.122755338	-0.280900674	-0.024341718	0	-0.013824028	-0.260450296	-0.35842033	-0.261855888	-0.354734326	-0.683835997	-0.566152808
YJR125C	ENT3	0	-0.000330757	-0.30886978	-0.441262634	-0.158440414	-0.204629737	-0.160531158	0.027944693	0	0.117201999	0.046590533	0.256439156	0.333024732	0.296160099	-0.05911515	-0.342169947	0	0.112133076	-0.146281672	-0.224481293	0.061306202	-0.178959946	-0.031580611	0.063820277	0	0.137114137	0.204492505	0.145019553	0.237632828	0.316870125	0.377394616	0.307551856
YLL038C	ENT4	0	0.235079041	0.305448795	0.33188503	0.407139261	-0.333311415	0.250390237	-0.166009154	0	-0.08773956	-0.155121814	-0.199952796	-0.616261572	-0.236479033	0.091464386	-0.134608928	0	-0.217559105	-0.087175225	-0.142794766	-0.035187391	0.028809734	-0.618021157	-0.302903699	0	0.136373378	-0.488703715	-0.675568627	-0.527180484	-0.48912692	-0.282189368	-0.771540712
YDR153C	ENT5	0	0.087447401	-0.145551108	0.234848038	0.343391647	0.396979234	0.272863931	-0.01200537	0	0.001509338	-0.000307037	-0.144162185	-0.143946721	-0.121987718	-0.028956195	-0.135345324	0	0.012196714	-0.054125115	0.187959434	0.21385667	0.099422158	0.19274657	-0.00812777	0	-0.319097736	-0.268668653	-0.08024007	-0.132947555	-0.249186844	-0.139787519	-0.219708849
YLR065C	ENV10	0	-0.011281156	0.204774406	0.098280343	0.291667272	0.209616481	0.43844043	0.062736475	0	0.057983273	-0.074821302	-0.006809824	-0.082002263	-0.060225477	-0.071810019	0.058713993	0	0.222702699	0.375804652	0.206091173	0.493439885	0.295329204	0.4749864	0.498469571	0	0.062184542	0.190957734	0.117978537	0.225587558	0.28174069	0.145392332	0.282607218
YGR071C	ENV11	0	-0.212019531	0.005473255	0.281821679	0.340091286	0.215800897	0.157697066	0.05179131	0	-0.26458447	-0.26458447	-0.26458447	-0.26458447	-0.26458447	-0.26458447	-0.26458447	0	-0.246335165	-0.232123185	-0.182868714	-0.087073842	0.026961264	-0.244381946	-0.308341807	0	-0.106495731	-0.106495731	-0.106495731	-0.106495731	-0.106495731	-0.106495731	-0.106495731
YPL236C	ENV7	0	-0.357175836	-0.675660803	-0.314330565	-0.175281326	-0.294594947	-0.18280479	-0.032094229	0	-0.192813497	-0.07486125	0.043403432	0.115171635	-0.030603436	-0.145664021	-0.20265235	0	-0.09951698	-0.609281828	-0.156037496	-0.17315778	-0.380047019	-0.453879762	-0.46242358	0	-0.158228786	-0.289634527	-0.386130648	-0.07983785	-0.274347557	-0.156460945	-0.06463051
YOR246C	ENV9	0	0.034794975	0.404452386	0.331243188	0.351203631	0.134584637	-0.150825541	-0.04524749	0	0.285631936	0.301150888	0.503602162	0.321109093	0.219964148	-0.153014563	-0.142570065	0	0.105618511	0.516112188	0.677264031	0.346828057	0.425838315	0.442644366	0.399076599	0	0.075392305	0.304720229	0.319082573	0.430246045	0.395519267	0.377118886	0.378018912
YNL080C	EOS1	0	0.057655363	0.268132591	0.213288941	0.407735315	0.379704218	0.150083788	0.182796722	0	0.032895102	-0.166223266	-0.196410972	-0.284523903	-0.370813253	-0.576489835	-0.557255674	0	-0.018321496	0.148296763	0.039174807	0.154077239	0.071539027	-0.000314342	0.062202209	0	0.232700262	0.07712273	0.193555583	0.300181702	0.321230238	0.160523157	0.129741103
YFL024C	EPL1	0	0.151464593	0.118849536	0.000531832	-0.038240646	-0.028940689	0.004714964	0.178456929	0	-0.098155655	-0.289765971	-0.162570894	-0.04389167	0.107611105	0.458829953	0.571141277	0	0.173584128	-0.16606692	-0.202521559	-0.136906007	-0.170232889	-0.155570139	-0.120021322	0	-0.080488529	-0.245979185	-0.378094452	-0.266937411	-0.031490949	-0.260632865	0.042793897
YMR124W	EPO1	0	0.078192935	-0.180041662	-0.158371064	-0.069164624	-0.004999381	0.147199013	0.302444741	0	-0.301471446	-0.369286633	-0.695329954	-0.561494799	-0.520541516	-0.273077298	-0.429992824	0	-0.44557708	-0.631212206	-0.738665099	-0.064370363	-0.29470585	-0.334565137	-0.240603335	0	-0.235829043	-0.314882186	-0.415254184	-0.387759946	-0.538960068	-0.305296137	-0.369219323
YIL005W	EPS1	0	-0.089880687	-0.121016912	-0.018371016	-0.047894631	0.059500589	0.025373772	0.14381021	0	-0.073608808	-0.210536498	-0.434323562	-0.501630549	-0.843989552	-0.67555283	-0.536204961	0	-0.298807525	-0.207957238	-0.038700423	-0.347315535	-0.332885429	-0.056734207	-0.066449119	0	0.001673473	-0.164312632	-0.076225649	-0.243814969	-0.364481446	-0.256656817	-0.790368042
YHR123W	EPT1	0	-0.123378484	0.248867465	0.028259119	0.167966642	0.113992551	0.04181718	0.201577337	0	0.407471998	0.233694071	0.226092385	0.103823631	-0.180887446	-0.583936349	-0.25199357	0	0.138928981	0.414910394	0.371527986	0.229915773	0.270080306	0.34107132	0.475731255	0	0.45878949	0.435393895	0.48228481	0.573468294	0.499349397	0.007167901	-0.077541279
YMR049C	ERB1	0	0.314389951	1.223215469	1.712495951	1.306069514	1.271047582	0.699570258	0.238506186	0	0.072396717	0.235314146	0.456245295	0.539417201	0.747660719	0.954789018	0.745960169	0	0.153144048	0.974133197	1.461109191	1.215055769	1.345932498	0.99522959	0.475650662	0	0.092669088	0.117189596	0.286217738	0.257481234	0.489602635	0.62223459	0.669374413
YHR032W	ERC1	0	-0.072495542	0.44047617	0.497541389	0.404445666	0.227549843	-0.050464838	-0.23628304	0	0.038122053	0.092926743	0.067401025	-0.134201506	-0.55186642	-0.724160516	-0.677269568	0	0.161027238	0.588043035	0.914674544	0.540145776	0.391197914	0.296485836	0.212233085	0	0.107227698	0.278916826	0.266729843	0.183685038	0.232239706	0.138650686	-0.068441004
YDR414C	ERD1	0	-0.124608962	0.220843337	0.181850488	0.180746343	0.130698131	0.123955935	0.285686338	0	-0.048674694	-0.251347273	-0.693210865	-1.066383855	-2.005118712	-1.625310631	-0.767892988	0	0.047099063	0.215550446	0.227309589	0.268286623	0.149051082	0.137524829	0.164888987	0	-0.098804595	-0.216074198	-0.362220051	-0.70277334	-1.40053544	-1.65350155	-1.896197132
[truncated: 1,522,779 more chars]
